# Supplementary material for: The heritable landscape of near-infrared and Raman spectroscopic measurements to improve lipid content in Atlantic salmon fillets
Source: Genet Sel Evol. 2021 Feb 5;53:12. doi: 10.1186/s12711-021-00605-6 (PMC7866706; doi:10.1186/s12711-021-00605-6)
Supplement: Supplementary file 1 — Additional file 1: Table S1. Estimated variance components for each individual Raman shift [file 12711_2021_605_MOESM1_ESM.csv]

Raman_Shift	Additive_Variance	Residual_Variance	Standard_Error_Additive_Variance	Standard_Error_Residual_Variance	Heritability	Standard_Error_Heritability	Phenotypic_Mean	Phenotypic_Standard_Deviation	t_value	p_vale_h2	FDR_q_value_h2
520	855.31776	2460.0237	29.2458	49.5986	0.257987833	0.105174813	789.081262	57.51173321	2.452943113	0.014478662	0.031394565
521	918.821	2594.4644	30.3121	50.9359	0.261527572	0.10803593	834.6701721	59.17893308	2.420746253	0.015811448	0.033255702
524	1071.721	3372.2007	32.7372	58.0707	0.24116559	0.108176046	959.8625239	66.29371753	2.229380703	0.026191629	0.047724522
525	1445.6733	3605.4355	38.022	60.0453	0.286209099	0.118197609	1003.867304	70.37709472	2.421445756	0.015781379	0.033255702
526	1611.3474	3967.913	40.1416	62.9914	0.288810216	0.119610362	1040.109943	73.90512957	2.414591935	0.01607818	0.033683916
534	1613.267	4457.6214	40.1655	66.7654	0.265738207	0.112344216	1060.545889	77.45230072	2.365392878	0.018356932	0.03719995
535	1975.5101	4085.5397	44.4467	63.9182	0.325935302	0.122909131	1053.36979	77.02277419	2.651839604	0.008236423	0.020646602
536	2095.7247	4282.6778	45.7791	65.4422	0.328565765	0.124408997	1046.413193	78.84830019	2.641012903	0.008500846	0.021106108
537	1920.6102	4912.0759	43.8248	70.0862	0.281091531	0.117337328	1038.22696	81.76196328	2.395584902	0.01692716	0.035292044
581	1957.582	5770.6317	44.2446	75.9647	0.253303296	0.111839295	1080.824857	87.19065951	2.264886382	0.023907916	0.044912344
582	2227.4238	5612.949	47.1956	74.9196	0.284096669	0.120013154	1099.459082	87.55999984	2.367212759	0.018267839	0.037077158
583	2037.7007	5567.333	45.1409	74.6146	0.267941048	0.118252958	1124.903633	86.28967701	2.265829564	0.023849689	0.044912344
590	1993.0021	6100.5186	44.6431	78.1058	0.246246618	0.10297407	1288.987189	89.78439761	2.391345891	0.017121798	0.0355838
591	2207.9144	5945.2768	46.9884	77.1056	0.270803707	0.107099226	1313.028681	90.10420861	2.528530937	0.011732684	0.027016322
592	2059.0669	6035.1632	45.3769	77.6863	0.254386998	0.104437004	1337.966348	89.76973809	2.435793727	0.015175652	0.0324729
596	1917.2479	4701.0814	43.7864	68.5644	0.289687595	0.115962986	1456.539006	80.76547886	2.49810396	0.012776823	0.028908951
597	2271.0492	4265.66	47.6555	65.312	0.347430049	0.125881836	1487.099809	80.1484627	2.759969674	0.005973438	0.016605647
598	2528.2798	3847.5471	50.282	62.0286	0.396541474	0.134085481	1517.814532	79.01971612	2.957378166	0.003235978	0.011534266
599	2621.7416	3514.6023	51.2029	59.2841	0.427248153	0.139560762	1550.530593	77.34799047	3.061377328	0.002310828	0.009734348
600	2384.4272	3523.2507	48.8306	59.357	0.403614964	0.135895656	1579.489101	75.92769862	2.97003581	0.00310762	0.011372623
601	1875.972	3834.042	43.3125	61.9196	0.328540701	0.122817363	1606.506692	74.8985427	2.675034647	0.007694619	0.019706101
602	1342.0588	4057.0706	36.6341	63.6951	0.248569482	0.108422807	1631.217017	73.04053431	2.292594055	0.02224803	0.042628406
613	1069.1525	3536.7103	32.6979	59.4702	0.232128604	0.101958907	1259.371702	67.62752508	2.27668784	0.023188194	0.043976444
614	1208.0726	3302.8371	34.7573	57.4703	0.267811302	0.109882499	1202.651434	66.80792228	2.437251652	0.015115267	0.032450433
615	1194.608	3222.2991	34.5631	56.7653	0.27046256	0.111618858	1159.960994	66.04790993	2.423090192	0.015710891	0.03323556
632	1215.0737	3405.2967	34.8579	58.3549	0.262981881	0.111692815	398.4095602	67.56268995	2.354510283	0.018897693	0.037824459
633	1217.474	3331.8551	34.8923	57.7222	0.267616163	0.112753748	383.6615679	67.04033608	2.373456917	0.017965034	0.036807101
634	1078.461	3332.9701	32.8399	57.7319	0.244469646	0.108974639	377.7424474	66.10092391	2.24336276	0.025270672	0.046305838
639	962.61232	3279.8476	31.026	57.27	0.226899567	0.102345177	675.2118547	64.79936211	2.21700303	0.027031041	0.048979644
640	2112.3245	4858.2604	45.96	69.7012	0.30303404	0.115079983	837.7984704	82.83643047	2.633247177	0.008695171	0.021506498
641	3943.0249	8010.1505	62.7935	89.4994	0.329872588	0.120231418	1014.830019	108.3574118	2.743647163	0.006274372	0.017184566
642	5979.0681	11364.399	77.3244	106.604	0.344744685	0.12329573	1157.1413	130.4312252	2.796079681	0.005353524	0.01565154
643	8157.2048	14130.181	90.3172	118.87	0.366000969	0.12769971	1267.073231	147.6525821	2.866106505	0.004314612	0.013825886
644	9810.3536	15473.805	99.0472	124.394	0.388003958	0.132686378	1326.152581	156.9586779	2.924218465	0.003595538	0.012574719
645	9253.4518	15341.626	96.1949	123.861	0.376231857	0.131709736	1303.466348	154.790927	2.856522746	0.00444504	0.014053503
646	6283.527	14581.539	79.2687	120.754	0.301150593	0.118787834	1201.916444	143.085169	2.535197269	0.01151432	0.026607692
718	2091.9266	5304.4329	45.7376	72.8315	0.282831926	0.113998533	2256.119694	86.52931609	2.481013732	0.01339877	0.029797948
719	2197.5776	5263.9865	46.8783	72.5533	0.294519697	0.114764459	2328.528489	86.91547139	2.566297097	0.01054268	0.024892971
720	2031.7129	5372.2813	45.0745	73.2958	0.274407684	0.110470353	2387.837476	86.41869638	2.4839939	0.013288421	0.029724398
721	1844.2431	5550.0818	42.9447	74.4989	0.249413317	0.1058128	2439.904398	86.07049236	2.35711857	0.018766829	0.037736698
722	1803.954	5625.5455	42.473	75.0036	0.242809627	0.105083987	2481.329828	85.93538041	2.310624414	0.021222667	0.041209984
723	1858.4066	5661.5748	43.1092	75.2434	0.247129148	0.106728364	2496.644933	86.26442568	2.315496458	0.020952783	0.040807741
724	1751.0171	5776.8606	41.8452	76.0057	0.23260435	0.105380719	2482.630019	86.29789956	2.207276164	0.027706929	0.049995444
743	931.6772	2699.9329	30.5234	51.9609	0.256546593	0.10832951	1125.203442	60.23793426	2.368205983	0.018219376	0.037036575
744	1085.6982	2808.5399	32.9499	52.9957	0.27879605	0.112274555	1100.726004	62.34309663	2.483163254	0.013319097	0.029724398
745	1247.7275	2970.145	35.3232	54.499	0.29581916	0.116038851	1073.823327	64.82574248	2.549311349	0.011063893	0.025749776
746	1498.5679	3040.8745	38.7113	55.1441	0.330121581	0.124271337	1039.816826	67.07895605	2.656457936	0.008125892	0.020408852
747	1719.8808	3075.1365	41.4714	55.4539	0.358680833	0.131847329	1005.507839	68.74036356	2.720425476	0.006726102	0.017858487
748	1729.0237	3143.422	41.5815	56.0662	0.354857459	0.132226239	971.4042065	69.3043644	2.68371437	0.007500254	0.019322438
749	1519.1563	3433.6229	38.9764	58.5971	0.306728049	0.122316968	935.6539197	70.12284595	2.507649213	0.01244072	0.028345668
750	1282.5951	3722.2423	35.8133	61.0102	0.256271083	0.110867971	903.2936902	70.66621434	2.311497907	0.021174058	0.041177054
752	1238.9363	3818.877	35.1985	61.7971	0.244954929	0.105031627	848.309369	71.09322173	2.332201617	0.020050052	0.03958288
753	1624.2652	3808.3335	40.3022	61.7117	0.298984941	0.114260338	844.3969407	73.62350552	2.616699254	0.009122593	0.022419938
754	2325.7252	4268.2518	48.2258	65.3319	0.352704476	0.124035391	868.0284895	80.97117582	2.843579341	0.004626878	0.014332307
755	3480.445	5156.8368	58.9953	71.8111	0.402956055	0.134206762	912.4910134	92.39756021	3.002501881	0.002799385	0.010677272
756	4938.5835	5685.1439	70.2751	75.3999	0.464863537	0.146388051	958.1969407	102.0571701	3.17555658	0.001579267	0.008998793
757	6560.0302	5792.1795	80.994	76.1064	0.531081512	0.158663547	997.8198853	109.513126	3.347218191	0.000872064	0.008998793
758	7804.9262	5691.61	88.3455	75.4428	0.578291058	0.167024644	1019.589675	113.9832787	3.462309771	0.000577214	0.008998793
759	7601.0837	5900.2906	87.1842	76.8133	0.562985925	0.164833703	1006.131358	113.9834653	3.415478238	0.000683705	0.008998793
760	5910.2258	6284.5192	76.878	79.275	0.484653496	0.152188693	952.9782027	108.8448933	3.184556537	0.00153184	0.008998793
761	4066.0965	6281.668	63.766	79.257	0.392944437	0.136367031	872.5743786	100.9065885	2.881520815	0.004112116	0.013412214
762	3082.3758	5685.6866	55.5191	75.4035	0.351545833	0.128319457	790.3950287	93.25800703	2.739614407	0.006350801	0.017227891
763	2474.7475	4963.2315	49.7468	70.4502	0.332717732	0.123506399	703.4695985	86.18854662	2.693931119	0.007277136	0.018859669
764	1759.8802	4491.1743	41.9509	67.0162	0.281533332	0.111618667	600.3573614	79.38187976	2.52227821	0.011940839	0.027447052
779	2699.506	8639.4928	51.9568	92.9489	0.238072695	0.104785052	-348.8688337	106.3937545	2.272010091	0.023471182	0.044319315
780	2987.8416	8867.6051	54.6612	94.168	0.252022693	0.108116431	-378.5529637	108.6611003	2.331030444	0.020112213	0.03958546
799	6149.0891	19494.403	78.4161	139.622	0.239791409	0.10651748	-343.1244742	159.2892282	2.251193037	0.024767295	0.045824801
800	6891.9774	19650.663	83.0179	140.181	0.259656812	0.110639771	-295.8147228	161.8531453	2.346866874	0.019285801	0.038416367
801	7794.4468	19342.895	88.2862	139.079	0.287222192	0.116429146	-243.358891	163.3813088	2.466926908	0.013931436	0.030772154
802	8787.9887	19328.352	93.7443	139.026	0.312558053	0.121655739	-195.9986616	166.0779023	2.569201045	0.010455797	0.024842764
803	9524.5196	22848.358	97.5936	151.157	0.294212943	0.118863112	-162.9466539	178.3724989	2.475224982	0.013615436	0.030176631
827	31022.032	80161.048	176.131	283.127	0.279017563	0.118478453	3977.921224	330.1958092	2.355006795	0.01887272	0.037824459
828	33378.969	78744.099	182.699	280.614	0.29769939	0.121327916	4133.294646	331.4603914	2.453675952	0.014449519	0.031394565
829	33172.022	73201.306	182.132	270.557	0.311845296	0.123733387	4237.115679	322.7377921	2.520300342	0.012007363	0.027551286
830	30017.277	62890.519	173.255	250.78	0.323086741	0.126171649	4291.424092	301.4716931	2.560692065	0.010712199	0.025201756
831	24614.331	51138.914	156.89	226.139	0.324927744	0.127243736	4286.515105	272.2238382	2.553585389	0.010930626	0.025530959
832	17404.516	39899.259	131.926	199.748	0.303723725	0.123970919	4232.147801	237.2554078	2.449959462	0.014597852	0.031600341
841	7070.7884	21923.275	84.088	148.065	0.243870212	0.10246767	4218.133843	170.5049467	2.379972273	0.017653786	0.036398693
842	8255.907	21167.205	90.862	145.49	0.280592583	0.108895235	4344.383748	171.8811163	2.576720496	0.010233785	0.024423496
843	8465.8109	20185.911	92.0098	142.077	0.295473024	0.111540321	4490.096558	169.6473343	2.649024318	0.008304462	0.020777125
844	7443.9573	19595.233	86.2784	139.983	0.275302523	0.107931241	4659.05239	164.7614098	2.550721365	0.011019769	0.025693045
845	5631.2532	19413.626	75.0417	139.333	0.224846491	0.098498764	4850.247992	158.5307422	2.282734144	0.022826818	0.043417676
864	6455.2919	13599.157	80.3448	116.615	0.321888272	0.125948615	7711.496941	140.579536	2.555711096	0.010864879	0.025423035
865	9894.0106	14488.334	99.4686	120.367	0.405785857	0.139687248	7846.96979	154.0516664	2.904959932	0.003820733	0.01290359
866	12860.934	15161.445	113.406	123.132	0.458952254	0.147944087	7955.712428	164.5028263	3.102200731	0.002019456	0.009383258
867	13710.119	15844.849	117.09	125.876	0.463885429	0.148176446	7993.466157	168.8868273	3.130628659	0.001836952	0.00925651
868	12434.885	16321.707	111.512	127.756	0.432418591	0.142031768	7941.805163	166.9500625	3.044520229	0.002442034	0.009867298
869	10344.332	16096.956	101.707	126.874	0.391218915	0.134113702	7817.64608	160.4931389	2.917068948	0.003677687	0.012759122
870	8568.4598	14929.688	92.566	122.187	0.364644051	0.129112867	7668.633843	151.5371574	2.824227049	0.004911372	0.014825278
871	7017.0391	13406.643	83.7678	115.787	0.343573655	0.125422408	7501.785851	141.4987606	2.739332321	0.006356178	0.017227891
872	5420.6835	12103.217	73.6253	110.015	0.309330876	0.119229705	7304.242065	131.5074764	2.594411145	0.009727979	0.023437224
873	4065.8626	11838.876	63.7641	108.807	0.255638442	0.108200925	7114.982218	125.9147039	2.362627143	0.018493059	0.037417527
889	4060.6602	11559.82	63.7233	107.517	0.25995745	0.115225181	5694.554493	124.5350913	2.256081935	0.024457442	0.045651552
890	4961.3267	8970.8146	70.4367	94.7144	0.356106545	0.133566799	5653.324092	117.0107441	2.666130718	0.007898696	0.019994797
891	4555.9001	7666.7837	67.4974	87.5602	0.372741386	0.137508277	5581.311855	109.3641738	2.710683267	0.006924192	0.018052854
892	3090.4607	6795.2397	55.5919	82.4332	0.312619296	0.127185572	5482.660994	98.54936375	2.457977666	0.014279494	0.031251957
903	1217.9708	3690.2255	34.8994	60.7472	0.248150385	0.111253068	4697.900765	69.58740032	2.230503744	0.026116598	0.047654549
921	3299.2833	11743.87	57.4394	108.369	0.219321258	0.097297563	5755.896176	123.2963207	2.254128994	0.024580811	0.045764793
922	3857.4629	13807.271	62.1085	117.504	0.218370847	0.096417698	5856.351052	133.7475724	2.264841957	0.023910661	0.044912344
923	4236.6796	15655.378	65.0898	125.121	0.212983477	0.094718935	5954.313576	142.0575179	2.248583964	0.024934046	0.045882876
924	4521.6357	16778.379	67.2431	129.531	0.21228322	0.094490099	6035.567686	147.0457993	2.246618656	0.025060295	0.045985112
925	4834.0967	17723.891	69.5277	133.131	0.214296451	0.095299384	6114.000765	151.3005997	2.248665644	0.024928811	0.045882876
926	5250.1557	18886.913	72.458	137.43	0.217514221	0.096556992	6202.371319	156.434032	2.252702959	0.024671236	0.045787843
927	5865.8114	20232.689	76.5886	142.242	0.224756645	0.098416252	6289.163289	162.5688988	2.283735057	0.022767471	0.043417676
928	7035.7256	21301.709	83.8792	145.951	0.248283788	0.103195605	6376.633843	169.2387288	2.405953111	0.01645928	0.034371627
929	8871.9611	22074.722	94.1911	148.576	0.286685364	0.110496659	6465.743977	176.5759465	2.594516135	0.009725045	0.023437224
930	10887.698	22875.468	104.344	151.246	0.322472661	0.117025059	6541.559465	184.0457706	2.755586408	0.006052943	0.016755062
931	13111.012	24284.8	114.503	155.836	0.350601078	0.122014375	6611.957935	193.2094112	2.873440764	0.004217158	0.013572049
932	15689.946	26592.684	125.26	163.073	0.371073086	0.125463413	6678.131358	204.9450793	2.957619899	0.003233482	0.011534266
933	18102.628	29344.133	134.546	171.301	0.381535591	0.127145423	6720.699426	216.7934679	3.000781165	0.002814992	0.010677272
934	20243.797	32631.148	142.281	180.641	0.382861807	0.127560752	6733.230975	228.7229901	3.001407584	0.002809301	0.010677272
935	22260.961	36750.201	149.201	191.703	0.377233056	0.127185248	6718.618929	241.5097603	2.96601267	0.003147904	0.011376176
936	23971.671	40278.709	154.828	200.696	0.373097731	0.127228771	6683.650478	251.7928814	2.932494962	0.003502533	0.012349038
937	25785.03	42664.01	160.577	206.553	0.376704041	0.128688449	6628.660229	259.5299466	2.927256052	0.003561145	0.012521757
938	28138.759	42774.753	167.746	206.821	0.396803912	0.133000789	6538.998853	263.5720755	2.98347036	0.00297649	0.011032519
939	30493.249	40546.837	174.623	201.362	0.429240035	0.139093571	6425.610134	263.1712304	3.085980415	0.002130922	0.009626144
940	32076.403	37374.738	179.099	193.325	0.461855666	0.144842303	6289.300956	259.7244086	3.188679392	0.001510556	0.008998793
941	32622.175	34699.627	180.616	186.278	0.484570734	0.148844599	6134.713576	255.4083601	3.25554799	0.001201365	0.008998793
942	32410.849	32892.116	180.03	181.362	0.496315121	0.151068447	5988.59522	251.35716	3.285365874	0.00108336	0.008998793
943	32012.439	31103.705	178.92	176.362	0.507198903	0.153134005	5833.20478	246.9003353	3.312124587	0.000986708	0.008998793
944	31620.113	28520.207	177.82	168.879	0.525772277	0.156358251	5645.776291	240.6916622	3.362612932	0.00082579	0.008998793
945	31066.414	25769.097	176.257	160.528	0.546602176	0.159954249	5458.675526	233.6338727	3.417240747	0.000679386	0.008998793
946	29984.879	23381.274	173.161	152.909	0.561870724	0.162998589	5278.812237	226.0283606	3.447089489	0.000609995	0.008998793
947	28371.641	21929.256	168.439	148.085	0.56403847	0.164304755	5111.291013	219.1458536	3.43287978	0.00064216	0.008998793
948	26648.009	21729.692	163.242	147.41	0.55083248	0.163007686	4983.122945	214.8582391	3.379181033	0.000778547	0.008998793
949	24920.012	22475.063	157.861	149.917	0.525793281	0.159292056	4873.159273	212.8803967	3.300812953	0.001026545	0.008998793
950	23484.408	23786.154	153.246	154.228	0.49680831	0.154011401	4772.462141	213.0287247	3.22578917	0.001330913	0.008998793
951	23129.627	24529.712	152.084	156.62	0.485311536	0.151162812	4700.668834	214.1701062	3.210522023	0.001402282	0.008998793
952	23735.072	24151.35	154.062	155.407	0.495653486	0.15216353	4658.493499	214.6441572	3.257373725	0.001193811	0.008998793
953	24383.637	23713.857	156.153	153.993	0.506962733	0.153478043	4639.038815	215.0672848	3.303161305	0.001018154	0.008998793
954	24648.238	23937.557	156.998	154.718	0.507313671	0.1530681	4638.88566	216.2568944	3.314300437	0.000979211	0.008998793
955	24741.156	24774.611	157.293	157.4	0.499662178	0.15147562	4653.325048	218.5074185	3.29863102	0.001034399	0.008998793
956	24658.195	26069.141	157.029	161.459	0.486092844	0.149134619	4692.282218	221.3725788	3.259423239	0.001185383	0.008998793
957	24008.36	27318.4	154.946	165.283	0.467755222	0.146216974	4756.631358	222.8489575	3.199048701	0.001458227	0.008998793
958	21877.159	28051.98	147.909	167.487	0.438164155	0.141519713	4848.404207	220.0657159	3.096135133	0.002060495	0.009470593
959	17732.147	28572.505	133.162	169.034	0.38294526	0.132297894	4961.364627	212.564242	2.894568076	0.003947516	0.013134829
960	13023.038	28826.279	114.119	169.783	0.311188782	0.119422815	5074.787763	202.9212714	2.605773306	0.009415016	0.022938081
961	8756.2571	28529.484	93.5749	168.907	0.234841976	0.104303567	5205.084512	192.3024937	2.251523914	0.024746217	0.045824801
983	4242.6177	12763.948	65.1354	112.978	0.249469398	0.106123217	3607.849713	130.1443046	2.350752305	0.019087647	0.038087467
984	5176.7163	9933.9513	71.9494	99.6692	0.342586869	0.122147715	3323.325621	122.4673812	2.804693228	0.005214535	0.015443025
985	5847.1403	8410.2495	76.4666	91.7074	0.410112958	0.134070157	3083.018929	118.7698349	3.058942928	0.002329367	0.009734348
986	6305.9822	8326.0948	79.4102	91.2474	0.430969725	0.138482279	2856.971702	120.0962118	3.112092958	0.001954136	0.00926431
987	6742.3246	9258.6612	82.1117	96.2219	0.421369326	0.137422271	2682.513384	125.4030997	3.066237537	0.002274219	0.009734348
988	7396.9648	10019.806	86.0056	100.099	0.424703574	0.137980863	2557.728298	130.6609507	3.07798897	0.002187895	0.009648986
989	8193.3183	10164.906	90.517	100.821	0.446302331	0.140981558	2464.272849	133.9888246	3.165678823	0.001632878	0.008998793
990	8787.9752	9562.5064	93.7442	97.7881	0.478896162	0.145543709	2395.86673	133.8372868	3.2903941	0.001064554	0.008998793
991	8963.335	8543.5671	94.6749	92.4314	0.51198864	0.15018573	2326.540918	130.6300242	3.409036537	0.000699709	0.008998793
992	8146.0195	7513.3775	90.2553	86.6797	0.520200075	0.151052111	2241.235182	123.5468653	3.443845124	0.000617204	0.008998793
993	6316.5759	7324.1065	79.4769	85.581	0.463068908	0.141520272	2162.164818	115.565977	3.272103001	0.001134454	0.008998793
994	4264.2686	7804.6012	65.3014	88.3437	0.353327915	0.122691025	2115.16979	109.1571439	2.879818745	0.004134043	0.013412214
995	3058.072	8504.5395	55.2998	92.2201	0.264479352	0.106218124	2124.950096	107.2164366	2.489964448	0.013069767	0.029418282
996	3278.1248	9551.2556	57.2549	97.7305	0.255517001	0.10457971	2206.88413	113.079757	2.443275091	0.014868029	0.032025341
997	5357.915	13176.066	73.1978	114.787	0.289086031	0.112215565	2384.528681	135.8019878	2.576166966	0.010249984	0.024423496
998	12882.912	27519.082	113.503	165.889	0.318868222	0.119080808	2766.378967	200.0547655	2.67774654	0.007633411	0.019587904
999	31675.298	63940.678	177.976	252.865	0.331276208	0.121875638	3366.569407	307.3169418	2.718149543	0.006771916	0.017934962
1000	71940.746	131309.5	268.218	362.367	0.353951581	0.126326928	4196.003824	447.3979998	2.801869616	0.005259733	0.015446755
1001	137810.81	217002.65	371.229	465.835	0.388403557	0.132931128	5120.263098	589.8477349	2.921840529	0.003622673	0.012635652
1002	204352.03	275730.31	452.053	525.1	0.425660377	0.139990034	5822.746272	684.3069495	3.040647714	0.002473126	0.009867298
1003	254319.57	296481.64	504.301	544.501	0.4617266	0.146780544	6272.631166	730.8104915	3.145693482	0.001746519	0.009088883
1004	256256.45	267241.06	506.218	516.954	0.489508441	0.152141255	6330.546654	710.4423039	3.217460247	0.001369421	0.008998793
1005	199763.2	208221.62	446.949	456.313	0.489633904	0.152820759	5932.336329	626.5068314	3.203975089	0.001433958	0.008998793
1006	118708.48	143421.44	344.541	378.71	0.452861238	0.147484068	5221.008987	502.9522502	3.070577335	0.002241982	0.00972751
1007	54978.596	91666.304	234.475	302.764	0.374909704	0.135243214	4461.603059	377.8402538	2.772114709	0.005758052	0.016390328
1008	23616.328	60157.384	153.676	245.27	0.28190619	0.118982199	3918.812046	287.1337981	2.369314011	0.018165444	0.037036575
1014	5914.9326	13800.299	76.9086	117.475	0.300018418	0.120033235	2840.309369	138.8259208	2.499461245	0.012728545	0.028867103
1015	8952.4596	15709.738	94.6174	125.338	0.36300332	0.130291635	2788.247036	154.922512	2.786083078	0.005519031	0.015920751
1016	11857.449	19637.266	108.892	140.133	0.376490119	0.132033776	2752.894073	175.1873558	2.851468248	0.004515262	0.014087185
1017	14307.148	24252.951	119.612	155.734	0.371035043	0.130931058	2747.734799	194.0207302	2.833819946	0.004768423	0.01459815
1018	16773.1	27801.006	129.511	166.736	0.376296947	0.131898607	2773.369598	208.5243169	2.852925868	0.004494909	0.014087185
1019	19651.477	29513.114	140.184	171.794	0.399707932	0.136050139	2818.597323	218.6623613	2.937945781	0.003442485	0.012170306
1020	22333.693	29253.537	149.445	171.037	0.43293065	0.141834924	2865.794455	223.5446964	3.05235578	0.002380219	0.009826123
1021	24634.661	28155.189	156.954	167.795	0.466655257	0.147613532	2914.229254	225.7030665	3.161331148	0.001657002	0.009009921
1022	25888.022	27127.223	160.898	164.703	0.488312786	0.151244319	2967.228681	225.9278284	3.228635561	0.001317985	0.008998793
1023	25470.933	26893.902	159.596	163.994	0.486412933	0.151051117	3015.548375	224.5573139	3.2201876	0.001356699	0.008998793
1024	23905.408	26074.205	154.614	161.475	0.478303183	0.150247398	3064.547419	219.3879271	3.183437372	0.001537665	0.008998793
1025	21423.91	23134.85	146.369	152.101	0.480801306	0.151517385	3126.333843	207.0064256	3.173241852	0.001591682	0.008998793
1026	18043.951	18449.875	134.328	135.83	0.494438457	0.154450107	3201.842639	187.1852886	3.201282708	0.001447175	0.008998793
1027	13715.731	12895.081	117.114	113.557	0.515419484	0.158319971	3304.125239	159.7647288	3.255555708	0.001201333	0.008998793
1028	8584.5546	7458.3626	92.6529	86.3618	0.535099352	0.16156052	3455.059465	124.1971224	3.312067528	0.000986905	0.008998793
1029	4531.2715	4654.5389	67.3147	68.2242	0.493290336	0.153939229	3622.814914	94.6711188	3.204448528	0.001431645	0.008998793
1030	2247.81	3906.4776	47.4111	62.5018	0.365242924	0.131171092	3781.694646	78.3011233	2.784477261	0.005546044	0.015928044
1031	1396.2717	4203.9915	37.3667	64.8382	0.249322514	0.108508922	3905.925239	74.88443468	2.297714419	0.021952539	0.042248895
1036	1672.9713	4772.2177	40.902	69.0812	0.259569006	0.106601495	3857.784895	80.28159791	2.43494714	0.015210814	0.032494695
1037	2245.27	4912.3526	47.3843	70.0882	0.313689353	0.117658796	3839.663289	84.51843793	2.666093507	0.007899559	0.019994797
1038	2294.7279	5363.2373	47.9033	73.2341	0.299652432	0.114502153	3857.237859	87.62314958	2.617002599	0.009114592	0.022419938
1039	2105.7731	6051.6261	45.8887	77.7922	0.258142706	0.104741418	3904.473614	90.68788012	2.46457143	0.014022311	0.030920383
1040	1970.618	7096.3157	44.3916	84.2396	0.217341172	0.094371656	3990.037285	95.74111008	2.303034428	0.021649158	0.041788657
1054	2741.6089	8631.2786	52.3604	92.9047	0.241065332	0.101418687	5455.739197	106.9870946	2.3769321	0.017798425	0.036638846
1055	3926.3703	9131.5354	62.6608	95.5591	0.30068913	0.114652234	5701.793499	114.5637777	2.622619027	0.008967575	0.02213817
1056	5540.1948	10631.301	74.4325	103.108	0.342590127	0.12386575	5974.24283	127.2636112	2.765818049	0.005868828	0.01652672
1057	7547.5912	13299.397	86.8769	115.323	0.36204708	0.12801617	6305.28738	144.2559926	2.828135528	0.004852667	0.014719502
1058	10277.849	18365.483	101.38	135.519	0.358821697	0.127461957	6764.517973	168.9155195	2.815127797	0.005050545	0.015070548
1059	13586.318	25714.245	116.56	160.357	0.345702885	0.124897108	7289.045315	197.7624826	2.767901444	0.005831963	0.016494314
1060	17793.32	33991.546	133.392	184.368	0.343600773	0.124389275	7866.838432	226.8759736	2.762302253	0.005931515	0.0165356
1061	22481.766	41773.062	149.939	204.385	0.349884463	0.125416026	8461.019694	252.5399623	2.789790699	0.005457114	0.015819231
1062	26064.818	47087.045	161.446	216.995	0.356311062	0.126465249	8945.099044	269.280884	2.817462231	0.005014503	0.015031954
1063	28756.001	50850.588	169.576	225.501	0.361226393	0.127320653	9365.505736	280.7085129	2.837139013	0.00471985	0.014552043
1064	30567.527	52927.267	174.836	230.059	0.366100993	0.128355766	9729.478776	287.2379748	2.852236441	0.004504525	0.014087185
1065	31086.523	52917.418	176.314	230.038	0.370060293	0.129297202	9946.641683	287.9545763	2.862090501	0.004368837	0.013863067
1066	30610.333	49972.974	174.958	223.546	0.379859479	0.131170024	10014.44876	281.9531473	2.895932079	0.003930659	0.013112276
1067	29547.566	44691.864	171.894	211.405	0.398003675	0.134404688	9983.482027	270.5756762	2.961233582	0.003196377	0.011481917
1068	27994.754	39050.445	167.316	197.612	0.417550465	0.137821987	9911.867113	257.1117297	3.029636077	0.002563531	0.010106528
1069	25993.223	33879.312	161.224	184.063	0.434142683	0.14079937	9836.171702	242.9855137	3.083413527	0.002149071	0.009641179
1070	23774.537	29436.282	154.19	171.57	0.44679893	0.143201236	9784.542256	229.0988214	3.120077326	0.001902839	0.00925651
1071	22275.907	26712.143	149.251	163.438	0.454721243	0.144412258	9801.033078	219.8889502	3.148771788	0.001728552	0.009061817
1072	22171.579	24822.107	148.901	157.55	0.471799105	0.146374363	9907.961377	215.4733402	3.223235929	0.00134261	0.008998793
1073	23357.898	23343.1	152.833	152.784	0.500158433	0.149993798	10087.26157	214.9233499	3.334527433	0.000912012	0.008998793
1074	25020.091	22296.467	158.177	149.32	0.528780876	0.154338478	10280.11262	216.308145	3.426111769	0.00065803	0.008998793
1075	26877.825	21600.511	163.945	146.971	0.554429612	0.158820788	10483.59407	218.6972536	3.49091337	0.000520013	0.008998793
1076	28689.461	21713.386	169.38	147.355	0.569203184	0.161917825	10707.6652	222.6173663	3.515383083	0.000475329	0.008998793
1077	29349.807	23292.876	171.318	152.62	0.557528707	0.160512068	10897.9109	227.4572499	3.473437935	0.000554295	0.008998793
1078	28549.763	25514.842	168.967	159.734	0.528067541	0.155519955	11031.17075	230.9693815	3.395497003	0.000734493	0.008998793
1079	27086.688	27342.998	164.58	165.357	0.497645494	0.149663716	11097.3088	232.5375686	3.325091123	0.00094281	0.008998793
1080	25935.131	28345.413	161.044	168.361	0.47779792	0.145484463	11088.38872	232.9833388	3.284185204	0.001087821	0.008998793
1081	25288.894	29158.293	159.025	170.758	0.464466493	0.142734895	11018.18604	233.9747382	3.254050059	0.001207596	0.008998793
1082	25306.24	30183.246	159.079	173.733	0.456054684	0.141421142	10859.51568	236.5459932	3.224798482	0.001335441	0.008998793
1083	25796.463	31547.536	160.613	177.616	0.449854622	0.14085435	10629.6826	240.373447	3.193757404	0.001484717	0.008998793
1084	26221.822	33084.807	161.932	181.892	0.442139815	0.139959819	10331.41434	244.109727	3.159048216	0.001669801	0.009014157
1085	26442.079	34466.441	162.61	185.651	0.434127754	0.13889221	9983.258509	247.0725871	3.125645083	0.001867805	0.00925651
1086	26771.937	34702.305	163.621	186.286	0.435498448	0.139326801	9653.171319	248.0986261	3.125733489	0.001867254	0.00925651
1087	27358.706	33636.545	165.405	183.403	0.448538297	0.141481921	9303.051434	247.2218806	3.170287017	0.001607661	0.008998793
1088	28029.799	31111.725	167.421	176.385	0.473944483	0.145198857	8875.462333	243.756118	3.264106156	0.001166332	0.008998793
1089	28244.416	28418.543	168.061	168.578	0.498463485	0.148592772	8433.053155	238.8452226	3.354560771	0.000849701	0.008998793
1090	27746.646	26298.461	166.573	162.168	0.513397929	0.15072159	7979.777629	233.1407663	3.406266671	0.000706698	0.008998793
1091	26617.163	25244.384	163.148	158.885	0.513235037	0.150673601	7523.682409	228.0550917	3.406270473	0.000706688	0.008998793
1092	25169.544	25102.623	158.649	158.438	0.500665587	0.148643979	7137.139579	224.3597982	3.368219755	0.000809512	0.008998793
1093	23295.752	25134.877	152.629	158.54	0.48101279	0.145366508	6760.466922	220.2617389	3.308965714	0.000997686	0.008998793
1094	20427.998	24650.473	142.927	157.005	0.453165281	0.140517988	6339.342447	212.8054772	3.224962771	0.001334689	0.008998793
1095	17067.728	23570.972	130.644	153.528	0.419987057	0.134334846	5939.063098	202.4914359	3.126419313	0.001862981	0.00925651
1096	13974.45	21898.798	118.214	147.982	0.389550732	0.12822459	5561.217782	190.6492829	3.038034521	0.002494312	0.009893596
1097	11481.636	20045.274	107.152	141.581	0.364185263	0.122908538	5202.110325	179.0612893	2.963059117	0.003177781	0.011452336
1098	9565.8847	18293.394	97.8053	135.253	0.343364407	0.118260748	4909.981644	168.6813882	2.903452	0.003838897	0.01290359
1099	7726.557	16441.525	87.9008	128.225	0.319700877	0.112418027	4632.499044	157.5684871	2.843857752	0.004622897	0.014332307
1100	5943.0048	14292.098	77.0909	119.55	0.293697781	0.105281383	4327.176291	144.6838525	2.789645926	0.005459519	0.015819231
1101	4849.8981	12486.436	69.6412	111.743	0.279753382	0.101283659	4036.485468	134.1820122	2.762078162	0.005935531	0.0165356
1102	4331.3634	11240.235	65.8131	106.02	0.278157919	0.101647462	3756.212428	127.1268817	2.736496445	0.006410467	0.017267117
1103	4149.7494	10738.194	64.4185	103.625	0.278732212	0.103714663	3484.801147	124.0901755	2.687490905	0.007417074	0.019184121
1104	4262.5578	10533.041	65.2883	102.631	0.288096336	0.107233698	3264.543021	123.5993512	2.68662129	0.007436154	0.019195309
1105	4535.3294	10310.837	67.3449	101.542	0.30548825	0.111400177	3060.639771	123.9088696	2.742260007	0.006300567	0.017184566
1106	4732.5926	10310.481	68.7938	101.541	0.314602768	0.112281576	2845.800191	125.2042061	2.801909081	0.005259099	0.015446755
1107	4739.7856	10962.622	68.8461	104.703	0.301850883	0.107997616	2651.756023	128.5586697	2.794977292	0.005371553	0.015669036
1108	4762.0996	12004.196	69.008	109.564	0.284028131	0.103211723	2480.613002	133.2764197	2.751897977	0.006120585	0.016892444
1109	5108.1515	13301.486	71.4713	115.332	0.277471596	0.101658631	2336.618738	139.5800435	2.729444545	0.006547284	0.017599207
1110	5889.2016	14515.308	76.7411	120.479	0.28862255	0.104475307	2243.20153	146.4048545	2.762591085	0.005926342	0.0165356
1111	7097.6323	15839.44	84.2474	125.855	0.309439331	0.109654098	2179.645889	154.4024781	2.821958657	0.004945738	0.014894455
1112	8698.2567	17331.988	93.2644	131.651	0.334159621	0.115825362	2142.000765	163.5455906	2.885029793	0.004067245	0.013362337
1113	10007.973	18684.004	100.04	136.689	0.348807369	0.119774775	2136.334417	171.0630327	2.912193908	0.003734679	0.01288811
1114	10400.048	19881.517	101.981	141.002	0.343444865	0.119102839	2161.378203	175.5328117	2.883599321	0.004085483	0.013388446
1115	9993.6291	21075.029	99.9681	145.172	0.321662721	0.11450637	2211.230593	177.7805083	2.809125122	0.005144303	0.015315189
1116	9355.3244	21674.508	96.7229	147.223	0.301494519	0.110118751	2272.216635	177.6022504	2.737903552	0.006383478	0.017240501
1117	8639.8212	21720.131	92.9506	147.378	0.284579539	0.10667988	2345.993308	175.5282414	2.667602718	0.007864626	0.019994797
1118	7819.99	20907.102	88.4307	144.593	0.272216554	0.104726651	2443.603824	170.5121784	2.599305439	0.009592046	0.023238831
1119	7165.2489	19035.805	84.6478	137.97	0.273471782	0.105963184	2548.373614	162.5681444	2.580818848	0.010114561	0.024233967
1120	6256.0496	16271.369	79.0952	127.559	0.277708232	0.107538251	2655.427342	150.5254088	2.582413515	0.010068507	0.024168133
1121	4741.3626	13923.859	68.8576	117.999	0.254021233	0.103110221	2756.148566	136.9609167	2.463589258	0.014060357	0.030951819
1122	3338.957	12527.519	57.7837	111.926	0.210440995	0.094074498	2826.329828	126.3110064	2.236961134	0.025688781	0.046939754
1126	6033.4832	15136.731	77.6755	123.031	0.284998685	0.11451967	2670.997897	144.4941868	2.488643949	0.01311785	0.029475515
1127	10061.229	16793.517	100.306	129.59	0.374653665	0.130036463	2450.236902	162.0920731	2.881143142	0.004116972	0.013412214
1128	12102.724	17912.375	110.012	133.837	0.403221192	0.13402789	2192.452581	171.2679548	3.008487204	0.002745714	0.010559592
1129	11576.932	18523.494	107.596	136.101	0.384610238	0.130089958	1880.276864	171.8201845	2.956494443	0.003245118	0.011535241
1130	8526.3458	17916.02	92.3382	133.851	0.322450187	0.118517568	1465.886424	161.6817358	2.720695267	0.00672069	0.017858487
1131	5006.1167	16055.312	70.7539	126.71	0.237691221	0.102231902	1028.211663	145.040428	2.32502004	0.020433881	0.040097253
1136	3745.37	12966.498	61.1994	113.871	0.224114384	0.096027524	-623.5500956	129.3699709	2.333855699	0.019962547	0.03947002
1137	6151.0286	16858.601	78.4285	129.841	0.267324103	0.10696184	-818.410325	151.2326796	2.499247426	0.012736139	0.028867103
1138	8987.1687	20430.087	94.8007	142.934	0.3055067	0.116770983	-954.4043977	170.3153649	2.616289527	0.009133411	0.022419938
1139	12190.414	22852.813	110.41	151.171	0.347867906	0.125519269	-1038.509943	185.2421315	2.771430307	0.00577	0.016390328
1140	15087.329	24154.233	122.83	155.416	0.384473202	0.13142008	-1074.23652	195.632352	2.925528589	0.003580668	0.012556465
1141	17990.634	25356.043	134.129	159.236	0.415040673	0.135790468	-1086.30325	205.3720962	3.0564787	0.002348273	0.009760712
1142	20739.564	26610.584	144.012	163.128	0.438004206	0.139077399	-1064.211472	214.4560752	3.149355745	0.001725163	0.009061817
1143	21933.442	27768.732	148.099	166.64	0.441297437	0.139632464	-991.1390057	219.6122014	3.160421471	0.001662092	0.009009921
1144	21855.437	30119.978	147.836	173.551	0.420495671	0.136950184	-893.6108987	224.6336306	3.070427935	0.002243085	0.00972751
1145	23083.753	37892.098	151.933	194.659	0.378572051	0.131493062	-870.4351816	243.5829459	2.879026825	0.004144281	0.013412214
1146	26630.818	53424.994	163.19	231.138	0.33265315	0.125213539	-974.8795411	279.5492975	2.656686744	0.008120451	0.020408852
1147	31277.486	76143.361	176.854	275.941	0.291167747	0.118877874	-1140.566157	324.4575901	2.449301438	0.014624254	0.031604909
1148	34329.936	96109.752	185.283	310.016	0.263186278	0.113602901	-1207.467686	358.3918543	2.31672145	0.020885399	0.040798655
1149	32964.314	96954.451	181.561	311.375	0.253730198	0.109969433	-976.5451243	358.7942276	2.307279318	0.021409719	0.041449471
1150	30137.332	90752.7	173.601	301.252	0.249295426	0.105614043	-450.6717017	347.7943615	2.360438238	0.018601423	0.03757834
1151	32473.966	102627.96	180.205	320.356	0.240366418	0.101232864	142.0590822	369.2432865	2.374391165	0.01792011	0.036772969
1152	40192.656	132691.17	200.481	364.268	0.23248361	0.099082462	570.2221797	418.2444931	2.346364889	0.019311533	0.038416367
1153	52179.871	176934.76	228.429	420.636	0.227745696	0.098276904	907.773805	481.5708352	2.31738777	0.020848826	0.040788455
1154	69951.102	240130.61	264.483	490.031	0.225589254	0.098218981	1243.270554	560.1410052	2.29679896	0.022005116	0.042287528
1155	89213.586	309512.51	298.686	556.338	0.223746544	0.098185287	1549.815679	634.9542864	2.278819484	0.023060225	0.043797596
1156	104910.69	374246.79	323.899	611.757	0.218948246	0.097402822	1789.41912	695.7443534	2.247863471	0.024980265	0.045903002
1165	21874.189	74998.094	147.899	273.858	0.225804413	0.09817268	82.52007648	312.1324712	2.30007384	0.021817535	0.042051279
1166	13320.533	42944.828	115.415	207.231	0.236744824	0.099897496	-117.5112811	238.0454229	2.369877462	0.018138073	0.037036575
1167	7109.806	23836.941	84.3197	154.392	0.229743242	0.097566406	-256.4332696	176.7950009	2.354737175	0.018886277	0.037824459
1168	3475.6153	13273.413	58.9543	115.21	0.207511459	0.092064286	-331.3944551	130.3038578	2.253984331	0.024589971	0.045764793
1182	3789.6056	9281.0156	61.5598	96.338	0.289933091	0.120450848	-851.5057361	113.0667641	2.407065588	0.016409761	0.034323311
1183	4842.3288	10047.168	69.5868	100.236	0.32521776	0.12606115	-891.6793499	120.4223842	2.579841301	0.010142886	0.024257158
1184	6100.8993	10989.6	78.1083	104.831	0.356976071	0.130864037	-927.8778203	128.7795536	2.727839372	0.006578792	0.01764744
1185	7713.9427	12371.417	87.8291	111.227	0.384057981	0.13479683	-953.2225621	139.4034175	2.849161821	0.004547639	0.014154254
1186	9392.1978	14324.237	96.9134	119.684	0.396020645	0.136197936	-959.0539197	151.4124935	2.90768462	0.003788111	0.01290359
1187	10658.205	16650.137	103.239	129.035	0.390291179	0.134947794	-938.8189293	162.574428	2.892164205	0.003977384	0.013200451
1188	11237.022	18064.599	106.005	134.405	0.383494893	0.133981469	-896.9493308	168.4781149	2.862298024	0.00436602	0.013863067
1189	11165.104	18569.976	105.665	136.272	0.375485924	0.132806785	-836.4600382	169.8105705	2.827309797	0.004865016	0.014719502
1190	10120.947	18059.887	100.603	134.387	0.35914292	0.12964926	-751.5541109	165.5543538	2.770111595	0.005793086	0.016420053
1191	8731.9794	16732.947	93.4451	129.356	0.342902205	0.126353103	-663.9860421	157.6224802	2.713840777	0.006859422	0.017955951
1192	7850.435	14846.243	88.6027	121.845	0.345884759	0.127336362	-585.5816444	148.7740577	2.716307854	0.006809195	0.017934962
1193	7560.3768	13443.8	86.9504	115.947	0.359946351	0.131247942	-520.8239006	142.8591321	2.742491386	0.006296191	0.017184566
1194	7317.4529	13079.212	85.5421	114.364	0.358757323	0.132109364	-475.2076482	140.6620734	2.715608578	0.006823397	0.017934962
1195	6569.6993	13182.973	81.0537	114.817	0.332598	0.12747962	-434.0751434	138.6310523	2.609028794	0.009327021	0.022809124
1196	5327.2747	12520.87	72.9882	111.897	0.298477785	0.119828238	-387.8957935	132.1674564	2.49088019	0.013036515	0.02939429
1197	4386.023	10545.756	66.2271	102.693	0.293737471	0.116614735	-342.3768642	121.1287815	2.518870965	0.012055644	0.027613367
1198	3955.0601	7867.5727	62.8893	88.6993	0.334532939	0.122194789	-294.6936902	107.7402408	2.73770218	0.006387334	0.017240501
1199	3490.0204	5796.3744	59.0764	76.1339	0.375820808	0.129473872	-237.6577438	95.27968666	2.902676821	0.003848265	0.01290359
1200	2536.2778	4799.5663	50.3615	69.2789	0.345737691	0.125850738	-173.5535373	84.67897368	2.747204311	0.006207648	0.017074312
1251	15916.278	47168.343	126.16	217.183	0.252300446	0.114164533	13117.12333	250.1661132	2.209972223	0.02751814	0.049723751
1252	20734.942	49375.9	143.996	222.207	0.295745157	0.121952789	13911.42084	263.0644701	2.425079077	0.015626009	0.033109833
1253	27246.357	53043.119	165.065	230.311	0.339351536	0.130112504	14725.36922	280.5346164	2.608139301	0.00935099	0.022824837
1254	35176.221	57453.826	187.553	239.695	0.379749575	0.137788316	15436.70325	300.184672	2.756036116	0.006044743	0.016755062
1255	45409.226	63164.536	213.094	251.326	0.418233882	0.144715045	16155.38069	323.8317742	2.89005115	0.004003809	0.013232784
1256	58600.15	72150.795	242.075	268.609	0.448181464	0.149579016	16994.5675	354.5319509	2.996285679	0.002856142	0.010708475
1257	71748.548	84028.976	267.859	289.878	0.460583441	0.151200477	17823.82581	386.74583	3.046177173	0.002428841	0.009867298
1258	85587.663	96999.95	292.554	311.448	0.468748463	0.152207519	18627.03977	418.4512596	3.079666934	0.002175817	0.009644217
1259	100275.31	109973.98	316.663	331.623	0.476935309	0.153390791	19391.42447	448.5579974	3.109282545	0.001972493	0.00926431
1260	111976.63	120599.72	334.629	347.275	0.481461808	0.154123319	20001.61415	471.3987656	3.123873856	0.001878886	0.00925651
1261	121747.03	130074.21	348.923	360.658	0.483466089	0.154614428	20561.18738	490.2630918	3.126914455	0.001859902	0.00925651
1262	130733.29	138291.11	361.571	371.875	0.485953282	0.155433101	21133.67686	506.4733383	3.126446544	0.001862812	0.00925651
1263	136132.56	145669.78	368.961	381.667	0.483078175	0.155280844	21609.01147	518.4354118	3.110996585	0.001961279	0.00926431
1264	133448.1	156803.69	365.305	395.984	0.459766674	0.151101851	21958.00746	527.3350639	3.042760038	0.002456122	0.009867298
1265	123254.44	171825.38	351.076	414.518	0.417698642	0.143081981	22176.90593	533.7293183	2.919295917	0.003651917	0.012703595
1266	112896.33	182760.9	336	427.505	0.381848704	0.136076837	22241.56597	535.7773498	2.806125666	0.005191741	0.015421129
1267	104682.59	187924.89	323.547	433.503	0.357757737	0.131377879	22185.40287	533.8522945	2.723120049	0.006672222	0.01782456
1268	97542.056	186598.6	312.317	431.971	0.343287924	0.128721577	21955.86673	526.4111265	2.666902727	0.007880811	0.019994797
1269	89560.231	181153.88	299.266	425.622	0.330829563	0.126562931	21567.28375	514.0941571	2.613953069	0.009195317	0.022529392
1270	77805.787	172497.98	278.937	415.329	0.31084545	0.122794532	21026.17323	494.9277898	2.531427446	0.011637357	0.026844328
1271	63967.748	160053.11	252.918	400.066	0.285543715	0.117689294	20375.06252	468.9823474	2.42625056	0.015576202	0.033098178
1272	52657.012	145666.24	229.471	381.662	0.265511035	0.113434872	19746.82983	441.8387977	2.340647375	0.019606744	0.038933795
1273	43002.127	129956.3	207.37	360.495	0.248626955	0.10978667	19077.44474	413.0766483	2.264637005	0.023923332	0.044912344
1278	18578.259	49984.796	136.302	223.573	0.270966033	0.115169023	15472.62887	259.9063914	2.352768351	0.018985535	0.037941906
1279	16583.704	39632.77	128.778	199.08	0.294997228	0.120032738	14983.37839	235.0556152	2.457639742	0.014292786	0.031251957
1280	12918.378	31608.541	113.659	177.788	0.290125126	0.118484296	14488.67897	209.3715744	2.448637796	0.014650926	0.03161004
1281	8926.0525	25785.959	94.4778	160.58	0.257145931	0.110509319	14074.6304	185.3625971	2.326916261	0.020331915	0.039957435
1282	6025.2784	20048.171	77.6227	141.592	0.231088657	0.103875351	13751.17992	160.9764104	2.224672695	0.02650821	0.048166454
1283	4624.882	14506.649	68.0065	120.444	0.241741343	0.105781149	13506.15679	137.9087955	2.285297012	0.022675127	0.043319149
1284	4448.7831	10448.575	66.6992	102.218	0.298628997	0.11758666	13357.95736	121.3571132	2.539650295	0.011370478	0.02632205
1285	4886.0672	7652.9808	69.9004	87.4813	0.389668115	0.135338633	13263.10918	110.6011477	2.879208305	0.004141933	0.013412214
1286	5851.9534	5936.5921	76.4981	77.0493	0.49641013	0.155148915	13226.5021	106.1263119	3.199572024	0.001455631	0.008998793
1287	6641.7787	5722.8598	81.4971	75.6496	0.537159149	0.161936513	13275.92237	108.1921436	3.317097174	0.000969653	0.008998793
1288	6699.7229	7241.2807	81.8518	85.0957	0.4805768	0.152334996	13439.63977	115.5348903	3.154736694	0.001694223	0.009061817
1289	6479.0154	11060.888	80.4923	105.171	0.369387177	0.134830611	13726.86272	130.7971321	2.739638825	0.006350336	0.017227891
1290	6998.6758	16420.637	83.6581	128.143	0.298842065	0.123376165	14093.10822	151.8164204	2.422202574	0.015748904	0.033255702
1291	9008.0751	23864.186	94.9109	154.48	0.274032719	0.118937675	14576.29503	180.017564	2.304002649	0.02159434	0.041744778
1292	13288.57	36037.202	115.276	189.835	0.269404197	0.117507595	15294.49159	220.4832934	2.292653489	0.022244581	0.042628406
1293	18193.977	53634.748	134.885	231.592	0.253296672	0.114058841	16158.65927	266.2821524	2.220754389	0.026774211	0.048581937
1297	45324.218	110762.46	212.895	332.81	0.290378516	0.118354449	19979.55698	392.2774733	2.453465152	0.014457896	0.031394565
1298	59277.581	103874.25	243.47	322.295	0.363327709	0.129576201	20858.29503	399.9723066	2.803969444	0.005226087	0.015443025
1299	69306.48	92407.869	263.261	303.987	0.428573472	0.139184819	21570.54474	397.3093803	3.079168228	0.0021794	0.009644217
1300	70901	80396.321	266.272	283.542	0.468620327	0.145046058	22054.7109	383.9551237	3.230838082	0.001308061	0.008998793
1301	65299.63	70540.892	255.538	265.595	0.480708032	0.147022594	22296.63078	364.1147503	3.269620117	0.001144264	0.008998793
1302	56824.545	63395.166	238.379	251.784	0.472672447	0.14603457	22280.91262	343.2281207	3.236716117	0.001281913	0.008998793
1303	46588.009	57709.1	215.843	240.227	0.446685526	0.141784527	22067.9109	320.7110197	3.150453265	0.001718811	0.009061817
1304	33709.05	52379.754	183.6	228.866	0.39156137	0.131947011	21593.96233	292.6196375	2.967565281	0.003132302	0.011376176
1305	21842.196	47496.053	147.791	217.936	0.315009339	0.118317094	20943.84876	263.4279235	2.662416125	0.007985261	0.020172475
1311	22894.924	53230.985	151.311	230.718	0.300750747	0.123669251	16307.25755	272.9851531	2.431895913	0.015338141	0.032659445
1312	38221.43	65473.51	195.503	255.878	0.368594938	0.1343393	15568.3717	317.4381916	2.743761048	0.006272226	0.017184566
1313	55508.525	82155.831	235.602	286.628	0.403216392	0.139600882	14880.93289	365.0460009	2.888351333	0.004025181	0.013257622
1314	71922.676	99320.528	268.184	315.152	0.420003097	0.142148915	14343.02275	406.636347	2.954669734	0.003264065	0.011570976
1315	89856.486	118465.82	299.761	344.189	0.431333964	0.143693353	13856.58088	448.1608447	3.00176699	0.002806041	0.010677272
1316	111274.28	142397.47	333.578	377.356	0.4386546	0.144265815	13356.03212	494.5572819	3.040599739	0.002473513	0.009867298
1317	131155.4	166315.3	362.154	407.818	0.440901911	0.144022108	12912.33537	535.9005609	3.061348825	0.002311044	0.009734348
1318	148392.07	186180.38	385.217	431.486	0.443527463	0.144189429	12509.34952	568.5900746	3.076005416	0.002202251	0.009679489
1319	163682.82	201031.84	404.577	448.366	0.448796931	0.145000999	12121.94474	593.6716975	3.095129926	0.00206737	0.009470593
1320	174998.71	210321.75	418.328	458.608	0.454164074	0.145775738	11787.86482	610.1429989	3.11549838	0.001932104	0.00926431
1321	184544.71	218079.95	429.587	466.99	0.458354215	0.146267336	11439.19044	623.630305	3.133674453	0.001818328	0.00925651
1322	193464.62	225875.81	439.846	475.264	0.461354561	0.146565301	11000.60918	636.362513	3.147774807	0.001734352	0.009061817
1323	200315.05	232198.22	447.566	481.87	0.463141975	0.146795564	10526.69484	646.1535628	3.155013423	0.001692645	0.009061817
1324	205933.23	235876.21	453.799	485.671	0.466113241	0.147367704	10024.71874	652.8167451	3.162926671	0.001648111	0.009009213
1325	211888.35	238290.49	460.313	488.15	0.470675943	0.148325603	9515.351434	658.6051143	3.173261625	0.001591576	0.008998793
1326	218367.63	241304.43	467.298	491.227	0.475050909	0.149367775	9086.928298	665.0858478	3.180410966	0.00155352	0.008998793
1327	227142.11	246221.11	476.594	496.207	0.479847399	0.150578014	8676.48088	674.3938145	3.186702935	0.001520725	0.008998793
1328	240357.19	254200.98	490.262	504.183	0.486003881	0.151969024	8232.137285	688.7510445	3.198045678	0.001463215	0.008998793
1329	254609.67	265365.71	504.589	515.137	0.489657164	0.152598834	7831.831166	706.0102961	3.208787067	0.001410613	0.008998793
1330	267862.88	282446.29	517.555	531.457	0.486749803	0.151792897	7488.130593	726.6892101	3.206670489	0.001420837	0.008998793
1331	280898.63	305927.56	529.999	553.107	0.478674324	0.150038643	7199.400765	751.1356914	3.19034026	0.001502059	0.008998793
1332	294248.1	328550.23	542.446	573.193	0.472461286	0.148722587	6999.039962	774.3416846	3.176795775	0.001572657	0.008998793
1333	310689.62	349642.07	557.395	591.305	0.470505391	0.148196171	6839.916061	797.5772156	3.174882235	0.001582875	0.008998793
1334	331299.95	371026.03	575.587	609.119	0.471718204	0.148192217	6705.891969	822.6396815	3.183151009	0.001539159	0.008998793
1335	349087.28	391789.77	590.836	625.931	0.471181122	0.147901906	6620.369407	845.112148	3.185767752	0.001525559	0.008998793
1336	362839.91	411604.89	602.362	641.564	0.468516168	0.147369752	6579.653537	864.2740948	3.179188152	0.001559969	0.008998793
1337	376851.08	425988.44	613.882	652.678	0.46939777	0.147662923	6566.742065	879.8333085	3.178846533	0.001561775	0.008998793
1338	390774.1	431481.87	625.119	656.873	0.475246291	0.148976199	6567.634034	889.8384114	3.190081991	0.001503378	0.008998793
1339	403579.02	433357.14	635.279	658.299	0.482210041	0.150535272	6569.693499	897.0304542	3.203302679	0.001437248	0.008998793
1340	410194.55	434517.32	640.464	659.179	0.485602919	0.151376586	6562.106501	900.7039486	3.207912998	0.001414827	0.008998793
1341	404892.43	433530.94	636.312	658.431	0.482921212	0.150858326	6530.875335	897.4347579	3.201157161	0.001447794	0.008998793
1342	390282.32	423479	624.726	650.753	0.479602938	0.149898963	6454.349904	884.5293224	3.199508044	0.001455948	0.008998793
1343	373421.83	400468.38	611.083	632.826	0.48252559	0.149866437	6321.652199	862.816333	3.219704145	0.001358946	0.008998793
1344	358229.46	370778.72	598.523	608.916	0.491392922	0.150980689	6156.175335	837.3355796	3.254673995	0.001204997	0.008998793
1345	339712.97	337165.55	582.849	580.66	0.501881741	0.152534437	5950.296941	806.5921491	3.290284806	0.001064959	0.008998793
1346	310114.5	299073.88	556.879	546.876	0.509061745	0.153651812	5672.925048	764.9640168	3.31308651	0.000983387	0.008998793
1347	273131.14	265507.56	522.619	515.274	0.50707671	0.153200649	5370.623901	719.3582525	3.309886173	0.000994475	0.008998793
1348	232914.13	235764.81	482.612	485.556	0.496958814	0.151278385	5046.520459	671.3265772	3.285061603	0.001084508	0.008998793
1349	195131.02	206734.35	441.736	454.68	0.485563163	0.149197489	4704.915296	621.8663731	3.254499567	0.001205723	0.008998793
1350	166442.35	179874.83	407.973	424.117	0.48060668	0.148415598	4402.237285	577.215591	3.238249117	0.001275174	0.008998793
1351	140445.81	152604.38	374.761	390.646	0.479255141	0.148502876	4097.964054	530.7535882	3.227244851	0.001324287	0.008998793
1352	112663.76	124342.64	335.654	352.623	0.475361678	0.148703417	3750.24914	477.1220821	3.196709859	0.001469882	0.008998793
1353	87927.467	103192.75	296.526	321.236	0.460063662	0.147480468	3419.363671	428.5597124	3.119488762	0.001906578	0.00925651
1354	67422.59	88948.423	259.659	298.242	0.431170642	0.143818252	3121.763098	388.1309847	2.998024494	0.002840161	0.01069268
1355	51943.864	78685.041	227.912	280.509	0.397644488	0.138384941	2868.127533	355.4444048	2.873466468	0.00421682	0.013572049
1356	43003.006	71632.015	207.372	267.642	0.375129743	0.133811022	2693.543021	333.5673004	2.803429334	0.005234723	0.015443025
1357	37383.587	66754.287	193.348	258.369	0.358981661	0.129889867	2554.749713	318.4978851	2.763738761	0.005905829	0.0165356
1358	33660.502	64240.882	183.468	253.458	0.343820492	0.126166159	2428.991778	309.4213967	2.725140356	0.00663208	0.017753777
1359	30526.279	64124.83	174.718	253.229	0.322513696	0.121974669	2327.122562	304.8108852	2.64410389	0.008424588	0.020996915
1360	25887.701	64048.93	160.897	253.079	0.287843793	0.115826396	2237.070172	297.7054794	2.485131218	0.013246522	0.029713319
1361	19974.861	62521.863	141.332	250.044	0.242129142	0.107578049	2147.920459	285.7124936	2.250729994	0.024796818	0.045824801
1391	23933.374	63940.483	154.704	252.865	0.272360572	0.115496492	1342.031931	293.6265329	2.358171813	0.01871421	0.037736698
1392	27525.589	66780.776	165.908	258.42	0.291874138	0.118723029	1502.493499	303.9615255	2.458445847	0.014261096	0.031251957
1393	29590.919	69024.286	172.02	262.725	0.300064468	0.119271312	1674.315679	310.858653	2.515814264	0.012159471	0.027802235
1394	31064.814	70238.105	176.252	265.025	0.306652704	0.119370209	1882.779732	315.1419872	2.568921563	0.010464131	0.024842764
1395	32447.473	71826.269	180.132	268.004	0.311175876	0.119868167	2095.494455	319.7291593	2.595984271	0.009684101	0.023418244
1396	33543.307	75544.436	183.148	274.853	0.307489238	0.119807244	2313.205545	327.0420059	2.566532949	0.0105356	0.024892971
1397	34239.706	80514.855	185.04	283.751	0.298373378	0.119021281	2533.644742	335.5136882	2.50689099	0.012467128	0.028356177
1398	34625.733	83102.278	186.08	288.275	0.294116351	0.118794268	2716.384895	339.8843498	2.475846323	0.013592032	0.030176167
1399	34909.776	81773.448	186.842	285.961	0.299184191	0.120016257	2880.607266	338.3101064	2.492863877	0.01296474	0.029283205
1400	34447.114	75195.529	185.599	274.218	0.314176246	0.122750663	3033.267495	327.7316653	2.559466791	0.010749578	0.025224123
1401	32142.97	67569.299	179.285	259.941	0.322357222	0.124007585	3141.471511	312.3844107	2.599496007	0.009586788	0.023238831
1402	28199.778	63274.553	167.928	251.544	0.308280779	0.121329196	3205.528298	299.3548877	2.540862292	0.011331606	0.026278823
1403	24510.291	62653.742	156.558	250.307	0.281197303	0.116385853	3236.648184	292.6306778	2.416078031	0.016013411	0.033602335
1404	22503.104	63361.175	150.01	251.716	0.262077598	0.112765316	3238.658509	290.8149374	2.32409757	0.020483646	0.040134373
1405	21101.953	63915.985	145.265	252.816	0.24820589	0.109966077	3221.756023	289.691884	2.257113257	0.02439251	0.045595769
1428	34495.118	87377.61	185.729	295.597	0.283042142	0.118803056	14626.4696	346.9538552	2.38244833	0.01753675	0.03621478
1429	67499.406	113370.77	259.806	336.706	0.373192571	0.134329247	16281.58164	420.5606593	2.778192988	0.005652916	0.016163611
1430	124008.19	152943.33	352.148	391.08	0.447761363	0.146261718	18568.15105	517.9766986	3.061370876	0.002310877	0.009734348
1431	195935.77	204680.56	442.646	452.416	0.489085829	0.152457045	21176.25315	621.3220161	3.208023801	0.001414292	0.008998793
1432	277585.57	264577.18	526.864	514.371	0.511996757	0.155857214	24040.35985	721.6755287	3.285037273	0.0010846	0.008998793
1433	361551.69	325301.94	601.292	570.352	0.526388264	0.158097691	27007.61855	811.383994	3.329512669	0.00092826	0.008998793
1434	423812.84	370417.11	651.009	608.619	0.53361478	0.159162913	29517.44302	872.062002	3.352632655	0.000855521	0.008998793
1435	466494.67	406065.32	683.004	637.233	0.534627619	0.159025431	31882.88891	914.2395002	3.361900151	0.000827881	0.008998793
1436	484006.93	431633.39	695.706	656.988	0.528599407	0.157485605	34316.63576	937.5319374	3.356493477	0.000843904	0.008998793
1437	470390.96	439727.43	685.851	663.119	0.516845902	0.155008113	36310.45143	936.1541084	3.334315166	0.000912694	0.008998793
1438	427053.27	424663.55	653.493	651.662	0.501402884	0.152093859	37738.14799	907.1650902	3.296667507	0.001041514	0.008998793
1439	361849.28	391421.99	601.539	625.637	0.480370478	0.148362341	38637.54742	854.7212087	3.237819472	0.00127706	0.008998793
1440	293252.94	350108.83	541.528	591.7	0.455813438	0.144032888	38990.73652	791.2827045	3.164648321	0.001638566	0.008998793
1441	222411.27	302994.15	471.605	550.449	0.423313619	0.138298826	39025.51013	716.3805872	3.060861981	0.002314741	0.009734348
1442	148362.16	246534.16	385.178	496.522	0.375699019	0.130010482	38744.80688	622.376848	2.889759453	0.004007469	0.013232784
1443	90364.803	194004.68	300.607	440.46	0.317772505	0.12008496	38240.50765	529.258667	2.646230672	0.008372476	0.020907084
1444	49466.783	148163.06	222.411	384.92	0.250300168	0.108426849	37602.19063	442.1282795	2.308470376	0.021342953	0.041381791
1461	29440.567	85952.523	171.583	293.177	0.255132842	0.113430016	23917.73633	336.9759619	2.249253337	0.024891172	0.045882876
1462	31248.359	84995.258	176.772	291.539	0.268817848	0.11531921	22558.98604	338.0890784	2.331076055	0.020109789	0.03958546
1463	32083.448	83613.636	179.119	289.16	0.277305589	0.116271085	21172.10727	337.1390501	2.384991848	0.017417236	0.036038411
1464	33008.714	80625.326	181.683	283.946	0.290482623	0.11824508	19970.51816	333.8340833	2.456614878	0.014333165	0.031287665
1465	33918.815	75336.652	184.171	274.475	0.310454167	0.121313331	18766.93595	326.9959452	2.559110068	0.010760483	0.025224123
1466	33453.68	67358.173	182.903	259.535	0.331842725	0.124190145	17370.88623	313.9334693	2.672053617	0.00776241	0.019840659
1467	30391.107	59897.101	174.33	244.739	0.336601065	0.123911389	15988.43805	297.3754545	2.716465927	0.006805988	0.017934962
1468	25219.551	53444.017	158.807	231.18	0.320600141	0.120015256	14621.58872	278.196354	2.67132822	0.007778987	0.019844043
1469	19670.97	47675.902	140.253	218.348	0.29208439	0.11392482	13272.78757	258.0724021	2.563834542	0.010616861	0.02502271
1470	15527.319	42788.994	124.609	206.855	0.2662603	0.108314612	12143.33193	240.5955132	2.458212201	0.014270275	0.031251957
1471	12140.437	38622.594	110.184	196.526	0.239159025	0.102382748	11052.23499	224.8036033	2.335930914	0.019853235	0.039313636
1474	9331.4464	32466.341	96.5994	180.184	0.223252162	0.098691825	7650.908222	204.6042537	2.262114029	0.024079781	0.045140916
1475	12056.272	33231.199	109.801	182.294	0.266216499	0.109359082	6664.897323	212.6313379	2.434333701	0.015236337	0.032495861
1476	15361.917	35396.109	123.943	188.139	0.302650008	0.117927452	5881.391969	224.6352988	2.566408439	0.010539337	0.024892971
1477	19852.711	38136.513	140.9	195.286	0.342351727	0.126273342	5157.00478	239.5873836	2.711195587	0.006913646	0.018052854
1478	25978.527	41903.753	161.179	204.704	0.382699682	0.134043532	4393.080688	258.6953923	2.855040277	0.004465533	0.014066968
1479	32900.569	46268.638	181.385	215.101	0.4155728	0.140088134	3709.354493	278.8753493	2.966509629	0.003142902	0.011376176
1480	42478.527	49370.992	206.103	222.196	0.46247958	0.148582406	3105.827725	299.4448144	3.112613355	0.001950755	0.00926431
1481	55510.079	51460.951	235.606	226.85	0.518926283	0.158578932	2568.490057	321.6627864	3.272353247	0.00113347	0.008998793
1482	67676.199	53692.323	260.146	231.716	0.557609155	0.165269618	2162.876482	341.2349728	3.373936244	0.000793223	0.008998793
1483	77676.65	57224.564	278.705	239.217	0.575803936	0.168268142	1804.967304	358.7608059	3.42194267	0.000667988	0.008998793
1484	84899.558	61888.715	291.375	248.774	0.578381067	0.168559793	1440.998662	373.6461715	3.431310978	0.000645807	0.008998793
1485	89555.346	65705.293	299.258	256.33	0.576806501	0.168369766	1119.161759	383.9476774	3.42583181	0.000658695	0.008998793
1486	94437.824	68345.616	307.307	261.43	0.580143926	0.169167298	835.0694073	392.9336398	3.429409424	0.000650253	0.008998793
1487	99199.953	71575.967	314.96	267.537	0.580877872	0.169308069	583.7860421	402.6954765	3.43089302	0.000646782	0.008998793
1488	100706.21	75569.883	317.342	274.9	0.571298174	0.16740334	395.6105163	409.8415224	3.412704756	0.000690553	0.008998793
1489	98840.651	80424.423	314.389	283.592	0.551365912	0.163680945	229.3617591	414.1914301	3.368540622	0.00080859	0.008998793
1490	94749.01	85379.301	307.813	292.197	0.52600843	0.159320645	63.11453155	415.7854634	3.301571061	0.001023829	0.008998793
1491	93108.357	86518.732	305.137	294.141	0.518342515	0.158300757	-71.24684512	414.974344	3.2744159	0.001125386	0.008998793
1492	97135.342	81107.037	311.665	284.793	0.544962105	0.162918618	-168.7667304	412.2602516	3.344995878	0.00087894	0.008998793
1493	102928.74	73810.697	320.825	271.681	0.582375625	0.168833408	-243.1600382	409.4339531	3.449409876	0.000604888	0.008998793
1494	104876.83	70635.542	323.847	265.773	0.59754665	0.170768029	-301.223327	407.8364931	3.499171668	0.000504511	0.008998793
1495	103957.7	71476.008	322.425	267.35	0.592575402	0.169456563	-361.9024857	408.0804105	3.496916209	0.000508702	0.008998793
1496	102402.03	75378.439	320.003	274.551	0.576002699	0.166695994	-433.4240918	411.1499065	3.455408175	0.000591869	0.008998793
1497	100982.24	80935.176	317.777	284.491	0.555099353	0.163609579	-498.4829828	416.2706166	3.392829168	0.000741534	0.008998793
1498	99528.451	87679.891	315.481	296.108	0.531645385	0.160078028	-552.1078394	422.8155364	3.321164003	0.00095591	0.008998793
1499	99500.174	93807.429	315.436	306.28	0.514724576	0.157581578	-592.8131931	429.9587844	3.266400696	0.001157101	0.008998793
1500	100786.95	97035.081	317.47	311.505	0.50948294	0.156915422	-610.8590822	434.8968181	3.246863404	0.00123791	0.008998793
1501	101250.13	99567.812	318.198	315.544	0.504188665	0.155988774	-607.457935	438.2311828	3.232211224	0.001301909	0.008998793
1502	98041.718	103640.55	313.116	321.933	0.486119672	0.152448945	-574.0464627	439.8018343	3.188737522	0.001510258	0.008998793
1503	91678.212	109653.04	302.784	331.139	0.455360065	0.146374179	-515.4141491	440.4691764	3.110931633	0.001961703	0.00926431
1504	85502.274	117743.66	292.408	343.138	0.420683811	0.139561066	-431.8623327	443.6443078	3.014335041	0.002694188	0.010521487
1505	81801.607	129094.33	286.01	359.297	0.387876638	0.133290949	-324.5567878	452.9620724	2.909999821	0.003760591	0.01290359
1506	80907.254	142927.91	284.442	378.058	0.361459087	0.128383423	-214.6877629	467.5654394	2.815465416	0.005045318	0.015070548
1507	82040.236	162312.98	286.427	402.881	0.33574445	0.123647837	-95.80516252	489.46078	2.715328117	0.006829101	0.017934962
1508	85622.739	194294.17	292.614	440.788	0.305886269	0.118011691	47.82829828	525.0325028	2.591999713	0.009795584	0.023556479
1509	91020.82	236887.21	301.697	486.711	0.277580333	0.112267529	199.9883365	569.5260369	2.472489919	0.013718882	0.030354193
1510	97722.968	288654.69	312.607	537.266	0.252920856	0.1067799	373.0309751	619.4784893	2.368618587	0.018199276	0.037036575
1511	105067.06	348257.29	324.14	590.133	0.231770166	0.101928908	569.5860421	672.0593042	2.273841362	0.023360041	0.044237864
1526	122352.61	407004.93	349.789	637.969	0.231134159	0.102568884	470.625239	725.4523509	2.253453001	0.02462364	0.045764793
1527	109950.02	340956.64	331.587	583.915	0.243842085	0.10530801	213.5120459	668.9038576	2.315513176	0.020951862	0.040807741
1528	96666.782	285899.76	310.913	534.696	0.252679655	0.107188874	-42.24875717	615.5597593	2.357330992	0.018756206	0.037736698
1529	84065.241	242137.29	289.94	492.074	0.257708733	0.108531518	-286.6267686	567.890964	2.374505922	0.017914598	0.036772969
1530	75298.122	211133.67	274.405	459.493	0.262883256	0.110054808	-480.2443595	531.670425	2.388657624	0.017246249	0.03578528
1531	70475.052	182469.54	265.471	427.165	0.278618536	0.113545647	-658.8288719	498.9558927	2.453802003	0.014444511	0.031394565
1532	71018.353	150033.4	266.493	387.341	0.321274779	0.121719299	-849.3468451	465.241703	2.639472806	0.008539072	0.021160634
1533	74414.194	122766.45	272.79	350.38	0.377390967	0.131786299	-1019.286233	438.0354254	2.863658593	0.004347591	0.013863067
1534	74855.823	104816.12	273.598	323.753	0.416624999	0.138480402	-1157.374187	417.3139895	3.008548451	0.00274517	0.010559592
1535	71742.974	94319.65	267.849	307.115	0.432023608	0.140917237	-1260.739006	401.0083194	3.065796752	0.002277517	0.009734348
1536	68914.168	87650.746	262.515	296.059	0.440163548	0.14241313	-1321.607075	389.2334327	3.090751169	0.002097564	0.009572377
1537	68250.495	80651.258	261.248	283.992	0.458359244	0.146273946	-1362.396558	379.0197362	3.133567227	0.00181898	0.00925651
1538	69454.29	72860.76	263.542	269.927	0.48803194	0.152992081	-1387.874379	369.4149591	3.189916342	0.001504224	0.008998793
1539	69883.869	68451.601	264.356	261.633	0.505176792	0.157589246	-1391.951816	363.3471876	3.205655234	0.001425766	0.008998793
1540	68119.148	67254.128	260.996	259.334	0.503194944	0.157922325	-1373.190249	359.4782352	3.186344572	0.001522576	0.008998793
1541	64496.873	68488.768	253.962	261.704	0.484991256	0.154616501	-1335.890631	357.2128517	3.136736706	0.001799778	0.00925651
1542	59737.712	72059.819	244.413	268.44	0.45325365	0.148928828	-1290.069981	356.8357283	3.043424534	0.002450795	0.009867298
1543	53513.918	76299.149	231.331	276.223	0.4122383	0.14193836	-1231.952008	355.2989405	2.904347345	0.003828103	0.01290359
1544	46078.548	74633.354	214.659	273.191	0.38172332	0.136981332	-1144.676291	343.237725	2.786681331	0.005508997	0.015920751
1545	40624.34	62196.624	201.555	249.393	0.395097832	0.13954352	-1033.989484	316.380223	2.831359214	0.004804727	0.014673592
1546	37201.9	44455.25	192.878	210.844	0.455586559	0.149807727	-899.4992352	280.6660149	3.041141927	0.002469138	0.009867298
1547	33899.674	30809.537	184.119	175.526	0.523877103	0.161188731	-750.2193117	248.4493338	3.250085157	0.001224235	0.008998793
1548	29949.927	23840.57	173.06	154.404	0.556788442	0.167069207	-611.2493308	225.7186818	3.332681416	0.000917962	0.008998793
1549	24774.335	19776.277	157.399	140.628	0.556094156	0.167563062	-456.7254302	205.163038	3.318715648	0.000964162	0.008998793
1550	18238.309	16325.664	135.049	127.772	0.527668188	0.163191909	-243.71587	180.8557398	3.233421268	0.00129651	0.008998793
1551	11981.536	14229.662	109.46	119.288	0.457115161	0.151974722	16.94435946	158.1380546	3.007836792	0.0027515	0.010559592
1552	6608.0061	15646.019	81.2896	125.084	0.296935322	0.126886136	351.1481836	147.2788776	2.340171525	0.019631491	0.038933795
1559	16067.083	41615.972	126.756	204	0.278540778	0.117590137	-30.19445507	238.8331921	2.368742691	0.018193235	0.037036575
1560	23528.427	37110.077	153.39	192.64	0.388011337	0.136008707	-385.5282983	243.3854493	2.852841886	0.004496079	0.014087185
1561	29778.303	36126.551	172.564	190.07	0.451837781	0.146673609	-603.8435946	252.5969445	3.08056632	0.002169369	0.009644217
1562	34246.733	36834.397	185.059	191.923	0.481797813	0.151592076	-735.7957935	261.7362846	3.178251963	0.001564923	0.008998793
1563	36135.374	39120.151	190.093	197.788	0.480169051	0.151140755	-807.500956	269.5671335	3.176966065	0.001571751	0.008998793
1564	36576.949	42523.991	191.251	206.213	0.462408525	0.147837216	-849.0770554	277.0274012	3.127822195	0.001854269	0.00925651
1565	36918.753	46040.504	192.143	214.571	0.445022706	0.145065486	-869.8866157	284.0061038	3.067736629	0.002263036	0.009734348
1566	37048.4	48307.285	192.48	219.789	0.434047246	0.144133645	-869.8952199	287.9172832	3.011422121	0.002719742	0.010536504
1567	36947.798	49147.455	192.218	221.692	0.429150234	0.144443699	-854.1760994	288.8514065	2.971055407	0.003097486	0.011372623
1568	36069.879	47849.935	189.921	218.746	0.429813619	0.144764814	-817.0694073	285.020224	2.969047569	0.003117472	0.011372623
1569	34513.6	44698.851	185.778	211.421	0.43570928	0.144583842	-766.2483748	276.9736917	3.013540623	0.002701135	0.010521487
1570	33597.649	40251.092	183.297	200.627	0.454952225	0.14671683	-710.5131931	267.1654852	3.100886408	0.002028284	0.009390739
1571	32482.933	37864.785	180.23	194.589	0.461748212	0.148028024	-657.7736138	260.3741978	3.1193297	0.00190759	0.00925651
1572	30964.326	38117.408	175.967	195.237	0.4482274	0.146857534	-615.867304	257.9001909	3.052123975	0.002382027	0.009826123
1573	29863.7	38210.837	172.811	195.476	0.438691195	0.146345647	-573.8692161	255.9542894	2.997637478	0.00284371	0.01069268
1574	29516.752	35014.428	171.804	187.121	0.457402948	0.14953745	-519.78413	248.9252399	3.05878526	0.002330573	0.009734348
1575	28247.842	29929.507	168.071	173.001	0.485547081	0.152551433	-458.4388145	236.2576436	3.182841823	0.001540773	0.008998793
1576	25233.146	26190.501	158.849	161.835	0.490691491	0.151460232	-392.541109	222.409041	3.239738151	0.001268659	0.008998793
1577	21786.267	24896.093	147.602	157.785	0.466691637	0.147178907	-328.1305927	212.3097646	3.170913864	0.001604259	0.008998793
1578	18730.388	24970.41	136.859	158.02	0.428605171	0.141935623	-274.7072658	205.8447827	3.01971528	0.002647565	0.010406292
1579	15498.678	24741.021	124.494	157.293	0.385158895	0.135757191	-217.2204589	198.0149912	2.837115975	0.004720186	0.014552043
1580	12291.536	22436.762	110.867	149.789	0.353934305	0.130650439	-133.9973231	184.3308226	2.709017334	0.006958588	0.018106245
1581	10241.78	19137.125	101.202	138.337	0.348609998	0.130033895	-28.82676864	169.5894502	2.680916369	0.007562422	0.019444093
1582	9644.6479	15589.52	98.2072	124.858	0.382205902	0.137241874	94.90783939	156.6996947	2.784907334	0.005538798	0.015928044
1583	9830.7116	12167.008	99.1499	110.304	0.44689685	0.149504273	222.0151052	145.3912414	2.989191148	0.002922205	0.010875039
1584	8931.0031	10554.759	94.504	102.736	0.458334812	0.152207085	323.4328872	136.6478748	3.011258067	0.002721188	0.010536504
1585	6805.0803	10583.873	82.4929	102.878	0.391345021	0.140165645	412.1573614	130.0387839	2.792018117	0.005420219	0.015775626
1586	4918.1264	11022.953	70.1294	104.99	0.308519033	0.123021423	491.2391969	125.496336	2.507848019	0.012433804	0.028345668
1592	5385.5866	14650.004	73.3866	121.037	0.268800991	0.112711666	592.2017208	141.2062756	2.384855084	0.017423644	0.036038411
1593	5304.3613	12885.968	72.831	113.516	0.291603369	0.117433377	699.5250478	134.7499366	2.483138746	0.013320003	0.029724398
1594	4748.5958	11867.537	68.9101	108.938	0.285782249	0.117310288	835.1068834	128.6718523	2.436122643	0.01516201	0.0324729
1595	4045.8459	12258.921	63.607	110.72	0.248138837	0.111402693	979.1602294	127.1767412	2.227404291	0.026324127	0.047898867
1599	10336.765	19338.533	101.67	139.063	0.348328937	0.13187355	1550.506501	169.7756418	2.641385915	0.008491611	0.021106108
1600	14273.999	22610.335	119.474	150.367	0.38699354	0.136854369	1731.125621	188.9365766	2.827776302	0.004858036	0.014719502
1601	16614.388	29565.815	128.897	171.947	0.359772953	0.130119643	1932.706119	212.0545621	2.76493959	0.005884434	0.016534879
1602	20041.101	38434.12	141.567	196.046	0.342728093	0.126239222	2133.818929	238.9381532	2.714909732	0.006837618	0.017934962
1603	26785.331	48456.672	163.662	220.129	0.355989074	0.12864913	2360.106501	270.7342244	2.767131609	0.005845561	0.016496908
1604	38517.301	58033.457	196.258	240.901	0.398933181	0.136932123	2626.369981	305.692027	2.913364468	0.003720922	0.012874785
1605	51421.914	63431.153	226.764	251.855	0.447719119	0.146102503	2846.329063	332.1846226	3.064417856	0.002287863	0.009734348
1606	59909.499	65033.223	244.764	255.016	0.479495708	0.15152252	2972.764054	345.832464	3.164517786	0.001639288	0.008998793
1607	61454.211	64195.19	247.9	253.368	0.489092749	0.152507002	3011.809178	347.0086985	3.207018312	0.001419153	0.008998793
1608	58004.197	60782.807	240.841	246.542	0.488304234	0.151657664	2995.018547	337.8547697	3.219779475	0.001358596	0.008998793
1609	53095.635	56396.023	230.425	237.478	0.484928587	0.150519431	2966.636711	324.6929588	3.2217009	0.001349688	0.008998793
1610	49010.557	54262.736	221.383	232.944	0.474571456	0.14860346	2962.226386	315.4246637	3.193542435	0.001485802	0.008998793
1611	48295.081	58476.499	219.761	241.819	0.452321498	0.145528924	3017.800956	320.7421376	3.108120962	0.001980127	0.009266708
1612	50952.394	69075.863	225.726	262.823	0.424503323	0.142030134	3151.5	340.305045	2.988825762	0.002925645	0.010875039
1613	55557.288	82426.191	235.706	287.1	0.402637246	0.138694549	3344.357553	365.4226559	2.903050251	0.00384375	0.01290359
1614	61573.662	91712.64	248.14	302.841	0.40169057	0.138069046	3537.019885	385.4845471	2.909345578	0.003768349	0.01290359
1615	70226.564	95895.164	265.003	309.669	0.422741593	0.141254137	3727.68413	401.0299612	2.992773187	0.002888677	0.010799334
1616	81289.64	94589.216	285.113	307.554	0.462191089	0.148368524	3918.543212	411.5278685	3.115155936	0.001934309	0.00926431
1617	87691.716	91896.018	296.128	303.144	0.488294574	0.153832327	4067.277438	414.7355138	3.174200003	0.001586532	0.008998793
1618	85906.736	89962.079	293.099	299.937	0.488470546	0.154217607	4183.083174	410.2303403	3.167411014	0.001623357	0.008998793
1619	82116.984	85749.584	286.561	292.83	0.489180097	0.153694819	4288.704971	400.9149016	3.182801483	0.001540984	0.008998793
1620	81432.408	78679.199	285.364	280.498	0.508597781	0.156123537	4377.321415	391.2270842	3.257662419	0.00119262	0.008998793
1621	82175.838	70901.068	286.663	266.273	0.536827142	0.160287181	4463.449713	381.87145	3.349158294	0.000866103	0.008998793
1622	80873.397	65097.255	284.382	255.142	0.554038746	0.163050315	4565.685086	372.3522375	3.397961833	0.000728043	0.008998793
1623	75873.765	63742.598	275.452	252.473	0.543444646	0.161280044	4683.31109	364.3591099	3.369571545	0.000805632	0.008998793
1624	70414.293	64764.674	265.357	254.489	0.520896812	0.157301313	4827.981071	359.1833981	3.311458778	0.000989012	0.008998793
1625	66933.041	69017.147	258.714	262.711	0.492335038	0.152383987	4992.656597	361.0067008	3.23088434	0.001307853	0.008998793
1626	65768.094	76831.822	256.453	277.186	0.461207102	0.147252341	5143.308795	370.4772661	3.132086719	0.001828015	0.00925651
1627	66791.689	87790.645	258.441	296.295	0.432078409	0.142454727	5298.67935	386.4226651	3.033092825	0.00253483	0.010023751
1628	71798.633	101962.54	267.953	319.316	0.413202971	0.139185347	5486.396558	410.2093276	2.968724658	0.003120697	0.011372623
1629	80687.62	116052.75	284.056	340.665	0.410122335	0.138530355	5686.921224	436.6072282	2.960523231	0.00320364	0.011481917
1630	92437.839	130025.78	304.036	360.591	0.415518903	0.139376312	5914.906501	464.1721115	2.981273486	0.002997581	0.011079128
1631	106280.76	143849.78	326.007	379.275	0.424901174	0.140806317	6174.748566	492.0986883	3.017628639	0.002665559	0.010445457
1632	119186.87	154783.03	345.235	393.425	0.435036367	0.142248755	6421.007839	514.9379458	3.058278908	0.002334448	0.009734348
1633	130872.47	166696.63	361.763	408.285	0.439805309	0.142805242	6684.966922	536.6458544	3.079756066	0.002175177	0.009644217
1634	140776.02	186106.44	375.201	431.401	0.430662508	0.141303317	7024.694455	562.6305515	3.047787677	0.00241608	0.009867298
1635	148646.21	211957.95	385.547	460.389	0.412214352	0.138653647	7413.165966	591.1890393	2.972978795	0.003078451	0.011345793
1636	157491.86	239371.09	396.852	489.256	0.396841932	0.136529951	7866.750287	620.4025592	2.906629138	0.003800718	0.01290359
1637	165833.44	264586.59	407.227	514.38	0.385282813	0.134571941	8378.71262	646.4752435	2.863024875	0.004356166	0.013863067
1638	171035.15	283535.6	413.564	532.481	0.376256391	0.132712418	8869.280688	664.8802815	2.835125724	0.00474926	0.01459815
1639	176979.13	300293.24	420.689	547.99	0.370813693	0.131475816	9417.188528	681.6977621	2.820394693	0.004969558	0.014931628
1640	188593.08	317473.1	434.273	563.448	0.372664856	0.131655938	10150.26692	702.0242773	2.830596641	0.004816029	0.014673661
1641	201269.36	337350.2	448.631	580.819	0.373676292	0.131864307	10992.28738	724.230864	2.833794069	0.004768804	0.01459815
1642	205759.64	366115.09	453.607	605.074	0.359798447	0.129583011	11969.17036	746.8306524	2.776586573	0.005680532	0.016206956
1643	200511.45	402556.07	447.785	634.473	0.332485905	0.124940083	13086.23748	768.1270251	2.661162833	0.00801466	0.020207505
1644	191830.36	435509.29	437.984	659.931	0.305783892	0.120292764	14179.05755	784.5388266	2.541997383	0.011295308	0.026241421
1645	182910.72	467949.72	427.681	684.069	0.281029094	0.115849761	15404.51606	800.0080515	2.425806433	0.015595068	0.033098178
1646	171776.04	509226.48	414.459	713.601	0.252239948	0.110365879	17016	819.3456155	2.285488504	0.022663828	0.043319149
1659	36427.235	106487.94	190.859	326.325	0.254887103	0.104446042	38536.70115	379.1098363	2.440371108	0.014986776	0.032227762
1660	51288.81	152751.89	226.47	390.835	0.251365585	0.103849232	37336.78948	453.0059522	2.420485737	0.015822659	0.033255702
1661	68050.571	228776.83	260.865	478.306	0.229259734	0.100410911	35448.04971	545.8449398	2.283215348	0.022798269	0.043417676
1662	80989.73	280307.33	284.587	529.441	0.224163822	0.10003083	33343.22046	601.854885	2.240947337	0.025427732	0.0465281
1663	91588.705	303911.56	302.636	551.282	0.231576849	0.101883855	30933.45985	629.3050282	2.272949421	0.023414116	0.044275821
1664	101476.65	295837.41	318.554	543.909	0.255406642	0.106661353	27924.43709	629.9768106	2.394556547	0.016974198	0.035333491
1665	111680.51	262847.89	334.186	512.687	0.298189697	0.114548141	24912.23193	610.4495041	2.603182336	0.009485579	0.0230668
1666	124002.79	218167.19	352.14	467.084	0.362401138	0.126147013	22093.99044	581.6613003	2.872847551	0.004224965	0.013572049
1667	140085.42	181767.47	374.28	426.342	0.435246736	0.139484289	19572.18547	561.3758767	3.120399726	0.001900794	0.00925651
1668	156419.04	161803.7	395.498	402.248	0.49153948	0.14987987	17694.9935	555.401905	3.279556345	0.001105472	0.008998793
1669	172292.28	149711.5	415.081	386.926	0.535062911	0.157784046	16055.73709	556.3057591	3.391109081	0.000746107	0.008998793
1670	183582.91	141389.2	428.466	376.018	0.564918971	0.162911241	14410.73327	557.2888298	3.467648801	0.00056611	0.008998793
1671	184183.64	139346.91	429.166	373.292	0.569292884	0.163647971	13002.16807	555.5819932	3.478765299	0.000543627	0.008998793
1672	175572.09	144262.52	419.013	379.819	0.548946501	0.160723113	11821.05354	552.6448316	3.415479528	0.000683702	0.008998793
1673	163240.22	151581.58	404.03	389.335	0.518516253	0.156127138	10808.2086	549.028873	3.321115471	0.000956073	0.008998793
1674	152570.39	152086.15	390.603	389.982	0.500794731	0.153015268	10051.41319	540.7957843	3.272841579	0.001131551	0.008998793
1675	142919.02	144713.56	378.046	380.412	0.496880499	0.151809151	9373.13327	525.9162394	3.273060267	0.001130693	0.008998793
1676	132121.35	130410.62	363.485	361.124	0.503258137	0.152317494	8669.6413	502.5183798	3.30400746	0.001015146	0.008998793
1677	119146.79	116983.06	345.176	342.028	0.504581653	0.152273792	8045.956597	476.57625	3.313647377	0.000981456	0.008998793
1678	101323.93	107601.71	318.314	328.027	0.484976042	0.148921713	7497.540727	448.7767719	3.25658383	0.001197074	0.008998793
1679	82248.195	99995.779	286.789	316.221	0.451308173	0.143229304	7001.490249	419.9817091	3.150948596	0.001715951	0.009061817
1680	69139.689	91234.848	262.944	302.051	0.431113881	0.139777284	6609.844742	394.4148955	3.08429145	0.002142848	0.009641179
1681	60110.998	80428.188	245.175	283.599	0.427716993	0.139191273	6244.613767	369.2103012	3.072872207	0.002225105	0.0097143
1682	52888.342	67232.708	229.975	259.293	0.440292039	0.141194498	5854.081836	341.0313176	3.118337073	0.001913913	0.00925651
1683	46933.181	54331.261	216.641	233.091	0.463471482	0.14460069	5495.941683	312.7795615	3.205181677	0.001428071	0.008998793
1684	40343.074	42064.513	200.856	205.096	0.489555337	0.147973521	5162.210899	281.9671474	3.308398233	0.00099967	0.008998793
1685	32322.537	33346.721	179.785	182.611	0.492201952	0.147293834	4845.707075	251.9481875	3.341633098	0.00088944	0.008998793
1686	25286.086	28929.405	159.016	170.086	0.46639965	0.142418723	4591.560038	229.4408899	3.274847844	0.0011237	0.008998793
1687	19292.139	25186.193	138.896	158.702	0.433742412	0.136625095	4350.57457	208.3723669	3.174690641	0.001583901	0.008998793
1688	13803.992	19921.172	117.49	141.142	0.409308373	0.13247162	4074.841874	181.9257644	3.089781598	0.002104304	0.009572377
1689	9779.2109	15361.047	98.8899	123.94	0.388986101	0.12966982	3800.807648	157.505438	2.999819853	0.002823745	0.010679339
1690	7020.6002	12316.367	83.789	110.979	0.363066252	0.124945838	3540.428298	138.689661	2.905789074	0.003810779	0.01290359
1691	5390.4421	10359.998	73.4196	101.784	0.342240729	0.119826719	3299.020841	125.7987536	2.856130348	0.004450456	0.014053503
1692	4996.9324	9084.1573	70.689	95.3108	0.354868303	0.122323724	3102.294264	119.2400854	2.9010587	0.003867887	0.012936045
1693	6021.4263	8031.9021	77.5978	89.6209	0.428469764	0.138821686	2910.745889	118.6334783	3.086475723	0.002127436	0.009626144
1694	8762.7375	7085.1532	93.6095	84.1734	0.552927684	0.163837274	2701.908987	124.5444859	3.374858904	0.000790623	0.008998793
1695	11233.856	7340.4104	105.99	85.6762	0.60480752	0.173156199	2515.471511	134.2896562	3.492843587	0.00051635	0.008998793
1696	12566.176	9114.6601	112.099	95.4707	0.579598312	0.168074062	2346.452008	145.6167595	3.448469716	0.000606952	0.008998793
1697	12799.189	12713.744	113.134	112.755	0.501674543	0.153428895	2180.556788	158.8104796	3.269752702	0.001143739	0.008998793
1698	12835.834	16638.02	113.295	128.988	0.435499002	0.14036762	2039.073996	171.2445479	3.102560274	0.002017047	0.009383258
1699	14156.809	20156.044	118.982	141.972	0.412580353	0.135533494	1904.30631	184.8309697	3.044120993	0.002445223	0.009867298
1700	17726.108	23108.661	133.139	152.015	0.434093505	0.14017712	1764.533078	201.0072416	3.096750065	0.0020563	0.009470593
1701	22741.736	25887.22	150.804	160.895	0.467658323	0.147616954	1644.512428	218.1958462	3.168052917	0.001619841	0.008998793
1702	28403.87	27794.669	168.534	166.717	0.505420079	0.155415371	1539.540535	233.3492811	3.252059791	0.001215922	0.008998793
1703	34486.305	27497.422	185.705	165.823	0.556376757	0.165368536	1440.128298	243.8724803	3.36446564	0.000820378	0.008998793
1704	39009.588	25031.415	197.508	158.213	0.609134557	0.175207987	1358.989101	246.8454543	3.476636934	0.000547866	0.008998793
1705	41393.749	22809.264	203.455	151.027	0.644732187	0.181462931	1285.540535	246.5145579	3.552969099	0.000413633	0.008998793
1706	41538.953	23245.442	203.811	152.465	0.641187635	0.180156215	1210.609369	247.9642725	3.559064754	0.000404364	0.008998793
1707	42128.2	26434.818	205.252	162.588	0.614444948	0.17430917	1138.698853	256.0995923	3.525029401	0.000458722	0.008998793
1708	45988.278	30275.549	214.449	173.999	0.603015608	0.171640153	1061.649904	270.6194546	3.513254903	0.000479068	0.008998793
1709	51637.777	33448.834	227.239	182.89	0.606884872	0.172570034	984.1728489	285.4308975	3.516745394	0.00047295	0.008998793
1710	56242.711	33882.605	237.155	184.072	0.624050084	0.176391717	928.3655832	292.5516502	3.537865015	0.000437465	0.008998793
1711	58813.619	33313.67	242.515	182.52	0.638395199	0.180026882	888.6929254	294.4907876	3.546110404	0.0004243	0.008998793
1712	59241.132	33287.426	243.395	182.448	0.640247004	0.18153978	858.8277247	294.3649157	3.526758725	0.000455803	0.008998793
1713	57386.835	35379.219	239.555	188.094	0.618618908	0.178314911	835.0734226	295.3900451	3.469249451	0.00056282	0.008998793
1714	53021.624	39646.073	230.264	199.113	0.572169437	0.169780201	812.6701721	297.4146682	3.370059833	0.000804235	0.008998793
1715	49733.431	43674.539	223.01	208.985	0.532432414	0.161765022	793.565392	300.617475	3.291393938	0.00106085	0.008998793
1716	50212.06	44132.95	224.08	210.078	0.532217443	0.160959632	781.849522	302.5249597	3.306527457	0.001006237	0.008998793
1717	53144.731	41820.075	230.531	204.5	0.559625542	0.16491645	775.2594646	302.8633219	3.393388246	0.000740053	0.008998793
1718	56379.277	39133.745	237.443	197.823	0.590278433	0.168989938	775.2944551	302.8117038	3.492979763	0.000516093	0.008998793
1719	56850.833	38874.955	238.434	197.167	0.593892557	0.169004238	781.7053537	302.8353459	3.514069026	0.000477634	0.008998793
1720	56581.372	38111.76	237.868	195.222	0.597523504	0.169938029	792.3848948	300.8047372	3.516125897	0.000474031	0.008998793
1721	58003.847	35457.575	240.84	188.302	0.620618066	0.174335191	808.5191205	297.9526726	3.559912737	0.00040309	0.008998793
1722	59312.033	33488.962	243.541	183	0.639131434	0.177473632	829.4866157	296.2874332	3.601275446	0.000345323	0.008998793
1723	58603.193	34551.102	242.081	185.879	0.629098132	0.175377437	856.0573614	297.1814679	3.587109856	0.00036417	0.008998793
1724	55973.588	38903.801	236.587	197.24	0.589957087	0.168071969	892.8455067	301.1961332	3.510145618	0.00048458	0.008998793
1725	52971.271	42735.654	230.155	206.726	0.553473753	0.161458975	939.4198853	303.6355561	3.427952846	0.000653677	0.008998793
1726	49650.34	44729.528	222.824	211.494	0.526069182	0.157063026	1003.766348	302.096093	3.349414534	0.000865318	0.008998793
1727	48147.85	46783.141	219.426	216.294	0.5071879	0.154555925	1086.001147	303.0258388	3.281581727	0.001097716	0.008998793
1728	50079.653	48124.366	223.785	219.373	0.509955229	0.155459229	1170.77935	307.8686783	3.280314925	0.001102562	0.008998793
1729	54481.628	47845.33	233.413	218.736	0.532426929	0.159122199	1268.321224	313.7409564	3.346025458	0.000875748	0.008998793
1730	60407.891	45104.491	245.78	212.378	0.572519451	0.165002664	1400.23805	317.9357149	3.469758835	0.000561777	0.008998793
1731	65056.212	43173.532	255.061	207.782	0.601093651	0.169249569	1553.699618	321.6045652	3.551522485	0.000415862	0.008998793
1732	66894.6	45893.762	258.64	214.228	0.593098426	0.168454821	1736.098662	328.4612625	3.520815982	0.000465908	0.008998793
1733	65380.229	53578	255.696	231.469	0.54960661	0.161466879	1945.489293	338.3708568	3.403834971	0.000712887	0.008998793
1734	64551.457	59392.382	254.07	243.706	0.520812148	0.156181525	2143.724092	346.195367	3.334659138	0.000911588	0.008998793
1735	67328.539	61870.126	259.477	248.737	0.521124108	0.156173706	2354.778394	353.3508758	3.336823597	0.00090466	0.008998793
1736	73892.639	64134.001	271.832	253.247	0.53535056	0.159711354	2615.761185	364.2134999	3.351988103	0.000857475	0.008998793
1737	78947.874	70374.656	280.977	265.282	0.528707048	0.159759428	2887.570172	378.3510759	3.309394964	0.000996187	0.008998793
1738	80953.149	78070.412	284.523	279.411	0.509063868	0.155618171	3158.278394	391.1752317	3.271236667	0.001137868	0.008998793
1739	84460.014	82863.278	290.62	287.86	0.50477141	0.152751354	3414.73174	402.0620467	3.304529865	0.001013293	0.008998793
1740	89734.52	84370.099	299.557	290.465	0.51540574	0.153521391	3618.524857	410.083314	3.357224275	0.000841721	0.008998793
1741	94923.846	87077.91	308.097	295.09	0.521554561	0.155087553	3810.507839	418.6038855	3.362968529	0.000824749	0.008998793
1742	99489.503	93967.252	315.42	306.541	0.514272572	0.155289072	4022.170172	430.8939694	3.311711295	0.000988137	0.008998793
1743	103293.84	100090.88	321.394	316.371	0.507874141	0.154883131	4216.567113	441.686817	3.279079761	0.001107305	0.008998793
1744	106356	100275.12	326.123	316.662	0.514714337	0.155675785	4377.387572	445.3878911	3.306322417	0.001006959	0.008998793
1745	106811.37	98750.938	326.82	314.247	0.519605812	0.155961008	4495.617017	444.6607137	3.331639219	0.000921337	0.008998793
1746	103915.41	98573.071	322.359	313.963	0.513191711	0.15462796	4556.344359	441.7183567	3.31888043	0.000963604	0.008998793
1747	97054.583	100359.09	311.536	316.795	0.491630501	0.150549158	4578.331358	436.7922974	3.265581214	0.00116039	0.008998793
1748	85526.873	103058.59	292.45	321.027	0.453517846	0.143200662	4548.973805	427.9522442	3.167009421	0.001625559	0.008998793
1749	75326.318	103018.36	274.456	320.965	0.4223637	0.137402427	4461.999235	416.7948117	3.073917324	0.002217458	0.009713509
1750	69744.133	98108.193	264.091	313.222	0.415508886	0.136690196	4314.056788	404.1471087	3.039785568	0.002480097	0.009867298
1751	67359.89	89756.683	259.538	299.594	0.428725555	0.139831897	4114.170746	390.3964722	3.066006853	0.002275945	0.009734348
1752	64492.666	81004.177	253.954	284.612	0.443258181	0.142544169	3901.948757	375.4536451	3.109619875	0.001970282	0.00926431
1753	59243.979	72336.963	243.401	268.955	0.450247415	0.143270655	3657.585086	357.333583	3.142635282	0.001764538	0.009146071
1754	52071.726	63751.69	228.192	252.491	0.449578572	0.142718988	3335.32065	335.6127748	3.15009641	0.001720874	0.009061817
1755	45616.603	56911.532	213.58	238.561	0.444917905	0.142554241	2982.389866	315.4894736	3.121042929	0.001896721	0.00925651
1756	37940.852	50544.008	194.784	224.82	0.428783546	0.141002151	2616.19675	292.6349872	3.04097167	0.002470511	0.009867298
1757	28737.033	44017.147	169.52	209.803	0.394988068	0.135896746	2260.445889	265.5405044	2.906530731	0.003801895	0.01290359
1758	22114.826	38346.947	148.711	195.824	0.365765423	0.130780282	1973.253155	242.5156948	2.796793362	0.005341882	0.01565154
1759	17525.836	32400.992	132.385	180.003	0.351030432	0.127579396	1704.324283	220.6841825	2.751466478	0.006128542	0.016892444
1760	13392.871	24400.528	115.728	156.207	0.35437064	0.127305093	1419.128872	192.0579663	2.78363286	0.005560297	0.015933804
1761	9046.8916	18302.049	95.1151	135.285	0.330794956	0.122685461	1165.270937	163.5136273	2.696284903	0.007226587	0.018766047
1762	4836.4138	15742.289	69.5443	125.468	0.235020343	0.106330092	941.4864245	142.3613103	2.210290037	0.027495959	0.049723751
1777	3862.1669	11106.392	62.1463	105.387	0.258018619	0.114269282	-145.2237094	121.5024763	2.257987568	0.024337581	0.04555855
1778	5178.9909	12090.389	71.9652	109.956	0.299894433	0.120873268	-182.9546845	130.4240014	2.481064989	0.013396865	0.029797948
1779	6645.2679	12581.615	81.5185	112.168	0.345623778	0.126994028	-216.5416826	137.5869122	2.721575051	0.006703067	0.017858487
1780	9310.3137	12693.419	96.49	112.665	0.423124287	0.138659732	-239.7110899	146.9851108	3.051529679	0.002386668	0.009826123
1781	11885.876	14113.593	109.022	118.801	0.457158414	0.142906441	-255.482218	159.748156	3.199004969	0.001458444	0.008998793
1782	13210.378	15305.256	114.936	123.714	0.463267904	0.143977681	-268.1489484	167.1773496	3.217636929	0.001368593	0.008998793
1783	14146.139	15656.101	118.938	125.124	0.474666971	0.147779377	-282.9778203	170.490841	3.211997377	0.001395234	0.008998793
1784	15868.288	16097.382	125.969	126.875	0.496416562	0.154168143	-301.4544933	175.9767523	3.219968491	0.001357717	0.008998793
1785	17831.349	18418.428	133.534	135.715	0.491902309	0.153437692	-319.1091778	187.5452326	3.205876611	0.00142469	0.008998793
1786	20522.845	21353.21	143.258	146.127	0.490085444	0.152045575	-336.8376673	201.7453972	3.223279887	0.001342408	0.008998793
1787	23499.092	24360.476	153.294	156.078	0.491000922	0.152118942	-354.434608	215.4094176	3.22774348	0.001322024	0.008998793
1788	26057.157	26897.676	161.422	164.005	0.492063812	0.152743567	-366.7965583	226.2126088	3.22150269	0.001350604	0.008998793
1789	30330.203	29879.457	174.156	172.857	0.503743137	0.154877654	-375.8489484	240.7190472	3.252523023	0.001213979	0.008998793
1790	37673.517	32370.465	194.097	179.918	0.537855158	0.160207159	-384.5774379	258.9378054	3.357247971	0.000841651	0.008998793
1791	44313.132	34022.062	210.507	184.451	0.565686121	0.164990341	-393.5156788	273.3687005	3.428601431	0.00065215	0.008998793
1792	49296.047	35943.385	222.027	189.587	0.578324443	0.167637988	-405.03174	285.0977037	3.449841234	0.000603943	0.008998793
1793	54164.562	38407.627	232.733	195.979	0.585106203	0.16827398	-422.9946463	297.3837099	3.47710444	0.000546932	0.008998793
1794	57567.88	41626.045	239.933	204.025	0.580356912	0.166627494	-444.6881453	308.2541254	3.482960083	0.000535362	0.008998793
1795	59483.313	46336.611	243.892	215.259	0.562118274	0.163336393	-467.2206501	318.7786197	3.441475989	0.000622518	0.008998793
1796	60577.018	52537.018	246.124	229.21	0.535539356	0.15917203	-486.017782	330.048757	3.364531805	0.000820185	0.008998793
1797	62162.277	59424.724	249.324	243.772	0.511257589	0.155043934	-495.4304015	342.870371	3.297501404	0.001038487	0.008998793
1798	65807.701	65725.37	256.53	256.37	0.500312967	0.152535769	-503.0877629	357.2593268	3.279971445	0.001103879	0.008998793
1799	72943.865	68372.766	270.081	261.482	0.516173252	0.154676776	-517.2594646	370.31995	3.337108942	0.00090375	0.008998793
1800	78707.561	68136.674	280.549	261.03	0.535993538	0.157988963	-527.9640535	377.1439774	3.392601143	0.000742138	0.008998793
