# Supplementary material for: The heritable landscape of near-infrared and Raman spectroscopic measurements to improve lipid content in Atlantic salmon fillets
Source: Genet Sel Evol. 2021 Feb 5;53:12. doi: 10.1186/s12711-021-00605-6 (PMC7866706; doi:10.1186/s12711-021-00605-6)
Supplement: Supplementary file 5 — Additional file 5: Table S5. Estimated phenotypic and genetic correlations between each individual Raman shift and the reference lipid value. [file 12711_2021_605_MOESM5_ESM.csv]

Shift	rg	rp
500	-0.169784635	-0.031028727
501	-0.132526956	0.000513502
502	-0.064579777	0.049459556
503	-0.00621244	0.097466551
504	0.042976503	0.130816954
505	0.083740034	0.152970693
506	0.110887293	0.163875363
507	0.119351721	0.163347024
508	0.118057054	0.156565783
509	0.116119682	0.146880272
510	0.154105198	0.136551187
511	0.156972243	0.123083966
512	0.129739866	0.101613849
513	0.078345931	0.07391918
514	0.012313811	0.043043512
515	-0.076199389	0.008049495
516	-0.181324639	-0.029555628
517	-0.278424867	-0.080716847
518	-0.363578072	-0.166101193
519	-0.444617358	-0.270657652
520	-0.527141814	-0.366816225
521	-0.602168258	-0.432220823
522	-0.66157694	-0.47292978
523	-0.710104037	-0.508516681
524	-0.748676394	-0.551496196
525	-0.763829991	-0.589756193
526	-0.763709678	-0.619185235
527	-0.75304123	-0.631827726
528	-0.748344341	-0.63730281
529	-0.755191929	-0.64248571
530	-0.774114623	-0.644664331
531	-0.784797625	-0.627084822
532	-0.777438139	-0.591387562
533	-0.744048798	-0.553143855
534	-0.711771691	-0.54109261
535	-0.697964875	-0.553974403
536	-0.705435727	-0.58613198
537	-0.713240063	-0.611236179
538	-0.712762599	-0.625843231
539	-0.700162025	-0.62150506
540	-0.675299592	-0.590251699
541	-0.624071313	-0.522967105
542	-0.521303941	-0.417432919
543	-0.403518209	-0.309430779
544	-0.305752462	-0.21509041
545	-0.237207676	-0.138612966
546	-0.216419584	-0.095399206
547	-0.220093708	-0.071201237
548	-0.223709971	-0.055540017
549	-0.187723388	-0.036161095
550	-0.105725928	-0.003146528
551	-0.026726147	0.037132294
552	0.014859276	0.069415986
553	0.040219546	0.09389065
554	0.072924136	0.11010318
555	0.130631393	0.114911135
556	0.203694907	0.114494738
557	0.243293762	0.117402941
558	0.232694265	0.12712025
559	0.237177166	0.142016215
560	0.237487281	0.160966558
561	0.229234756	0.175278642
562	0.207102047	0.178747098
563	0.165018344	0.166409218
564	0.121278427	0.143260813
565	0.07096335	0.115353783
566	0.054245715	0.091241936
567	0.079825491	0.08382991
568	0.131837555	0.091653481
569	0.167601086	0.100377758
570	0.17636745	0.102964256
571	0.180123992	0.102494843
572	0.196700245	0.107933904
573	0.248982049	0.128628887
574	0.28421599	0.167428216
575	0.331465032	0.212072144
576	0.370336787	0.252496042
577	0.414670597	0.299165716
578	0.491166074	0.369428816
579	0.582015475	0.447266981
580	0.658285499	0.517200695
581	0.700541439	0.561591654
582	0.717271855	0.578444689
583	0.726157247	0.581351105
584	0.729752018	0.580221209
585	0.722552807	0.581692099
586	0.724701144	0.592082298
587	0.735937759	0.601702335
588	0.745803377	0.607184474
589	0.747062263	0.609332454
590	0.741332645	0.611349242
591	0.737480715	0.611417697
592	0.742223965	0.611400331
593	0.749199253	0.605864235
594	0.753559357	0.598167577
595	0.747772375	0.588444419
596	0.726557791	0.577824066
597	0.708653935	0.569671987
598	0.706076335	0.569137607
599	0.702284476	0.558810276
600	0.688783145	0.530592637
601	0.663570758	0.485502485
602	0.623424657	0.430816753
603	0.581045246	0.385913358
604	0.558392817	0.356817611
605	0.559773523	0.333225286
606	0.577043247	0.325118774
607	0.597305929	0.33514105
608	0.618099253	0.367549103
609	0.629780544	0.400543461
610	0.642201665	0.423657959
611	0.653949592	0.434308799
612	0.650452194	0.434752826
613	0.626088437	0.422700411
614	0.577955715	0.385450563
615	0.502277679	0.304556085
616	0.378190508	0.150670627
617	0.191761868	-0.072488063
618	-0.060438733	-0.289716249
619	-0.411782419	-0.487416513
620	-0.715632679	-0.650807938
621	-0.81904002	-0.732320815
622	-0.844962175	-0.751535251
623	-0.815044586	-0.717948734
624	-0.69514879	-0.628240696
625	-0.304118909	-0.446716777
626	0.173634444	-0.117637702
627	0.484702649	0.197048128
628	0.618927716	0.374967022
629	0.666785763	0.459526563
630	0.676146986	0.494745254
631	0.672627032	0.515256035
632	0.678399623	0.533840427
633	0.697625926	0.537083171
634	0.691785952	0.508573947
635	0.626183043	0.440096478
636	0.5134253	0.343789818
637	0.328374929	0.191138017
638	-0.013581898	-0.074310047
639	-0.406581835	-0.366152209
640	-0.663584348	-0.585973472
641	-0.79478771	-0.705377793
642	-0.854806727	-0.763009456
643	-0.887855992	-0.796955933
644	-0.904853255	-0.814170273
645	-0.903577945	-0.808026257
646	-0.879936423	-0.775029005
647	-0.814832064	-0.706448265
648	-0.710142881	-0.619933256
649	-0.580377359	-0.52455291
650	-0.436459885	-0.432398814
651	-0.316104202	-0.370070377
652	-0.383978213	-0.337847314
653	-0.380706646	-0.321760621
654	-0.384464267	-0.314899105
655	-0.381442878	-0.306101717
656	-0.32772964	-0.287601782
657	-0.136492489	-0.253142648
658	0.0669978	-0.201134228
659	0.164309899	-0.129276007
660	0.207289223	-0.058879945
661	0.235568085	0.009408609
662	0.247017213	0.071524918
663	0.212941346	0.107253504
664	0.147987593	0.116894998
665	0.06642632	0.112371223
666	0.063372978	0.113656972
667	0.098192947	0.131380808
668	0.155572739	0.172681702
669	0.202444969	0.217642419
670	0.283193101	0.253772362
671	0.335085979	0.270010653
672	0.353862319	0.264490063
673	0.332207296	0.24453505
674	0.248898655	0.217323569
675	0.18725566	0.195472245
676	0.138976524	0.180479358
677	0.100496169	0.161383964
678	0.070626926	0.141943271
679	0.070846257	0.126059674
680	0.136328255	0.120219019
681	0.207777987	0.125464518
682	0.228957971	0.141352739
683	0.264978158	0.16758968
684	0.315675859	0.203310075
685	0.383491289	0.247711779
686	0.471706036	0.301861009
687	0.52925422	0.347751094
688	0.535586764	0.381339221
689	0.508769922	0.397804661
690	0.461137367	0.396422913
691	0.302680819	0.38124686
692	0.338824049	0.360816797
693	0.354175	0.350390279
694	0.379823526	0.354628263
695	0.397948747	0.358930583
696	0.40112478	0.355982669
697	0.384123517	0.341883526
698	0.315065338	0.30857452
699	0.117290772	0.254623604
700	0.082298137	0.198535357
701	0.026944717	0.17741565
702	0.033562207	0.20275479
703	0.069899643	0.245431486
704	0.123950787	0.291352112
705	0.176719342	0.325797363
706	0.230463078	0.355010527
707	0.281635416	0.371925206
708	0.304877492	0.366836587
709	0.288781582	0.336766143
710	0.22814509	0.272905877
711	0.140789813	0.192265917
712	0.035633914	0.110098919
713	-0.076095268	0.026690282
714	-0.169538878	-0.048488549
715	-0.249035556	-0.124353251
716	-0.315420503	-0.202017741
717	-0.364487422	-0.260985032
718	-0.40699834	-0.309574263
719	-0.449178634	-0.35784968
720	-0.4861669	-0.399656072
721	-0.519642258	-0.431554785
722	-0.550804303	-0.443513587
723	-0.569607717	-0.424634144
724	-0.573313956	-0.382942714
725	-0.556874294	-0.332655089
726	-0.521551915	-0.288365478
727	-0.465316024	-0.231698262
728	-0.369454658	-0.128912518
729	-0.236440377	0.007979301
730	-0.089606102	0.140523818
731	0.060229932	0.243186014
732	0.172514504	0.30366704
733	0.233334754	0.338402459
734	0.203253057	0.344864022
735	0.090188594	0.318026479
736	0.014689139	0.278813609
737	-0.008163167	0.249905695
738	0.013593806	0.244983008
739	0.047808067	0.250033301
740	0.042665253	0.243069118
741	-0.027348949	0.192383729
742	-0.159995153	0.078240011
743	-0.310800339	-0.067569047
744	-0.415112325	-0.171945585
745	-0.48209604	-0.239074106
746	-0.525292295	-0.285596657
747	-0.550997803	-0.323043863
748	-0.568955769	-0.362808187
749	-0.574562342	-0.388866385
750	-0.5781964	-0.395626052
751	-0.59227364	-0.400222522
752	-0.633238976	-0.435581829
753	-0.69743743	-0.512529164
754	-0.770411398	-0.609178937
755	-0.827930347	-0.683603607
756	-0.864688863	-0.728425535
757	-0.886138989	-0.755958528
758	-0.890538888	-0.766513452
759	-0.878449828	-0.755650364
760	-0.856513955	-0.72648084
761	-0.815319833	-0.674494897
762	-0.753607573	-0.605227236
763	-0.665687859	-0.507265502
764	-0.524524928	-0.355860968
765	-0.329443154	-0.172680889
766	-0.095600565	0.009000488
767	0.127604912	0.163216295
768	0.258944977	0.264558014
769	0.341163607	0.343883223
770	0.422026044	0.419554977
771	0.503430744	0.476666453
772	0.565013088	0.516095728
773	0.59622768	0.539120472
774	0.599189397	0.550165551
775	0.587121514	0.556260597
776	0.577626422	0.559618779
777	0.58303982	0.555444311
778	0.588217687	0.544798576
779	0.58504308	0.531280203
780	0.587396585	0.524395049
781	0.601479467	0.524344602
782	0.625445846	0.530660107
783	0.632195635	0.534244458
784	0.602288279	0.53037696
785	0.558224145	0.522380079
786	0.547626834	0.521686859
787	0.571824584	0.529933696
788	0.619835353	0.547012693
789	0.660317848	0.563911606
790	0.690351721	0.5802815
791	0.711739764	0.596480267
792	0.720970247	0.610692693
793	0.722766861	0.621923019
794	0.723180553	0.627073732
795	0.722031189	0.623079571
796	0.721612351	0.619693364
797	0.725901371	0.625944779
798	0.734302554	0.639114168
799	0.74499456	0.651596613
800	0.761763828	0.662251476
801	0.784060725	0.67507216
802	0.809927521	0.694197162
803	0.821040593	0.692626959
804	0.806571388	0.657334148
805	0.777199378	0.60708523
806	0.745776055	0.562594181
807	0.72950693	0.545002778
808	0.735243328	0.556291185
809	0.754262256	0.582464291
810	0.759417856	0.592090234
811	0.71919202	0.557425279
812	0.626917302	0.479076662
813	0.553866314	0.416792448
814	0.523971127	0.387310783
815	0.498617145	0.361457088
816	0.448782842	0.318931518
817	0.346982761	0.240638602
818	0.134278994	0.094223802
819	-0.142618225	-0.08868796
820	-0.375242058	-0.269801786
821	-0.547299414	-0.418983358
822	-0.649910645	-0.518895187
823	-0.722182126	-0.596077698
824	-0.782212951	-0.663481681
825	-0.825102025	-0.712794322
826	-0.855974202	-0.749337134
827	-0.876001226	-0.774290095
828	-0.884153487	-0.785596353
829	-0.882719425	-0.786556359
830	-0.866366673	-0.77301288
831	-0.830996682	-0.74176748
832	-0.770204762	-0.686805857
833	-0.667714315	-0.595399203
834	-0.519853742	-0.471836396
835	-0.299923579	-0.295754005
836	-0.00761842	-0.051676874
837	0.237248794	0.160136938
838	0.386423354	0.286270185
839	0.469476713	0.351623286
840	0.511865808	0.381970423
841	0.539410956	0.40057947
842	0.556193091	0.410194324
843	0.555043764	0.405446574
844	0.529145669	0.380904643
845	0.470813214	0.328354251
846	0.378071633	0.246751578
847	0.231409378	0.119809814
848	0.00370079	-0.080646681
849	-0.241885531	-0.290452027
850	-0.464368579	-0.46055971
851	-0.627610499	-0.575720676
852	-0.714255491	-0.637564737
853	-0.76625629	-0.675123731
854	-0.799670201	-0.698346992
855	-0.8133121	-0.706328561
856	-0.80575578	-0.698129034
857	-0.770111925	-0.667429935
858	-0.701695986	-0.611694159
859	-0.578297899	-0.512992632
860	-0.375928269	-0.326339828
861	-0.114919058	-0.069173346
862	0.231636154	0.209390922
863	0.530238691	0.439948365
864	0.684988933	0.578485023
865	0.775098144	0.672193037
866	0.833037509	0.74328589
867	0.860233135	0.783586498
868	0.865495144	0.79633832
869	0.857253488	0.784867956
870	0.844089649	0.756203979
871	0.82016692	0.704094425
872	0.76046438	0.604598078
873	0.650865094	0.465754009
874	0.50624407	0.306506671
875	0.355630289	0.147338708
876	0.232773101	0.029611926
877	0.117602401	-0.061900275
878	0.004803152	-0.134245395
879	-0.065546922	-0.175114196
880	-0.103814695	-0.186280879
881	-0.104368468	-0.171070128
882	-0.059620626	-0.134480155
883	0.031253909	-0.076257827
884	0.184379102	0.015157862
885	0.319362913	0.120873141
886	0.443257655	0.229334758
887	0.569087036	0.337516425
888	0.667832678	0.431620868
889	0.737321365	0.52227385
890	0.788875123	0.603404922
891	0.815184709	0.641936535
892	0.814946083	0.637488841
893	0.777038873	0.591026083
894	0.697723482	0.516638567
895	0.567628432	0.415333513
896	0.388119633	0.270871495
897	0.223802094	0.095912
898	0.077567377	-0.086372507
899	-0.076208204	-0.229526022
900	-0.174933251	-0.302018183
901	-0.23767727	-0.333743717
902	-0.2541704	-0.328495069
903	-0.214187312	-0.280691697
904	-0.104249218	-0.180064399
905	0.058811345	-0.043849224
906	0.189711702	0.061905074
907	0.271975819	0.136112157
908	0.311995181	0.190449954
909	0.329783386	0.230218292
910	0.35065366	0.270458027
911	0.373669372	0.308857712
912	0.393053809	0.337076517
913	0.409472677	0.355623862
914	0.416962495	0.355639803
915	0.39828119	0.325990271
916	0.336124517	0.26484378
917	0.226484946	0.177936015
918	0.111049542	0.096019466
919	0.008002858	0.023904273
920	-0.076152318	-0.038054631
921	-0.135236429	-0.081783889
922	-0.18994899	-0.118907368
923	-0.246207555	-0.158882826
924	-0.294625311	-0.199261054
925	-0.340841856	-0.242951292
926	-0.391999926	-0.292837991
927	-0.443815393	-0.339531964
928	-0.507039848	-0.392646915
929	-0.58485102	-0.460698341
930	-0.660188472	-0.530768302
931	-0.730338929	-0.599667758
932	-0.791833474	-0.665517529
933	-0.829850216	-0.711412389
934	-0.852552998	-0.740109822
935	-0.868875884	-0.757351432
936	-0.881687313	-0.767651751
937	-0.892901454	-0.775670819
938	-0.901848463	-0.782277703
939	-0.906257023	-0.785738148
940	-0.909260698	-0.787778229
941	-0.912988329	-0.78935732
942	-0.916850731	-0.790797768
943	-0.919283801	-0.791525636
944	-0.918411108	-0.790684193
945	-0.913577741	-0.786325124
946	-0.905768864	-0.778052663
947	-0.895933833	-0.766747859
948	-0.887339142	-0.756743581
949	-0.878572224	-0.747362934
950	-0.868228148	-0.738504115
951	-0.858937066	-0.73238795
952	-0.854007919	-0.730614723
953	-0.852325088	-0.729596643
954	-0.851364825	-0.726363205
955	-0.848588578	-0.718555458
956	-0.842227158	-0.702775376
957	-0.830904295	-0.678803981
958	-0.810629504	-0.644208856
959	-0.775781581	-0.595029723
960	-0.726650324	-0.537801941
961	-0.654408228	-0.467531951
962	-0.549235593	-0.3755809
963	-0.431458375	-0.271146256
964	-0.283102785	-0.138574263
965	-0.081274883	0.031937756
966	0.11936135	0.192832215
967	0.313993259	0.337432556
968	0.492450588	0.457474357
969	0.591966084	0.518805842
970	0.628570514	0.535398156
971	0.635878701	0.532582988
972	0.633978441	0.528420042
973	0.630374226	0.528403746
974	0.621790784	0.532575616
975	0.597657148	0.52919607
976	0.541665181	0.498256478
977	0.446329928	0.429474632
978	0.335088775	0.343736019
979	0.20287364	0.24330351
980	0.04001737	0.126332515
981	-0.121025809	0.02049478
982	-0.278940982	-0.078445804
983	-0.421719351	-0.189059496
984	-0.521944459	-0.297417897
985	-0.600648382	-0.406251581
986	-0.667762557	-0.512187696
987	-0.715716099	-0.587905732
988	-0.755230162	-0.640051977
989	-0.783988463	-0.669808437
990	-0.793738779	-0.676200607
991	-0.789511028	-0.666276304
992	-0.77730267	-0.640162479
993	-0.766505438	-0.60642951
994	-0.762465872	-0.586695222
995	-0.767787592	-0.605610108
996	-0.796656407	-0.672593394
997	-0.841514783	-0.751979812
998	-0.87793366	-0.803682398
999	-0.898461856	-0.826301637
1000	-0.920509666	-0.849702237
1001	-0.941791289	-0.872387538
1002	-0.956719172	-0.888060654
1003	-0.964780536	-0.895220605
1004	-0.962246209	-0.887277433
1005	-0.94350887	-0.855918504
1006	-0.903929894	-0.796436562
1007	-0.833828396	-0.703252776
1008	-0.73969853	-0.598733821
1009	-0.600997029	-0.472124455
1010	-0.386151822	-0.295451594
1011	-0.112172907	-0.070363791
1012	0.248632085	0.195578826
1013	0.599971211	0.450054888
1014	0.763228048	0.615546898
1015	0.856971123	0.725620672
1016	0.915684281	0.800039565
1017	0.940795557	0.8383329
1018	0.949084288	0.858031033
1019	0.951911257	0.868788768
1020	0.954311681	0.874938939
1021	0.957195713	0.879053926
1022	0.95981313	0.881207969
1023	0.958993701	0.879916813
1024	0.953492681	0.875671398
1025	0.945847031	0.868521224
1026	0.940686785	0.860886432
1027	0.932801538	0.846776125
1028	0.898306396	0.799580638
1029	0.779940881	0.662623532
1030	0.512136286	0.39976098
1031	0.189308821	0.110860329
1032	0.023780469	-0.033576359
1033	-0.010058554	-0.068952247
1034	0.073411344	-0.003376876
1035	0.204374132	0.117647346
1036	0.308003846	0.219884162
1037	0.348236938	0.257159163
1038	0.336181363	0.232645729
1039	0.293481678	0.16635186
1040	0.209722743	0.049896876
1041	0.089154416	-0.086955713
1042	-0.060255612	-0.224958472
1043	-0.194986902	-0.338299852
1044	-0.276931333	-0.404933508
1045	-0.327047379	-0.443257158
1046	-0.356233605	-0.460997801
1047	-0.369161095	-0.463409495
1048	-0.374495952	-0.463054267
1049	-0.367727353	-0.461755075
1050	-0.34037486	-0.451055711
1051	-0.283823459	-0.416520702
1052	-0.167867443	-0.324427798
1053	0.011500849	-0.159189195
1054	0.23465573	0.064056093
1055	0.433329354	0.271540744
1056	0.553108816	0.401582588
1057	0.634246356	0.49446359
1058	0.701855692	0.574006714
1059	0.751863406	0.631679152
1060	0.792088828	0.677312723
1061	0.825643985	0.716165768
1062	0.851485444	0.747456606
1063	0.8743485	0.776012887
1064	0.895137532	0.802180958
1065	0.90572148	0.81546867
1066	0.903755061	0.814413415
1067	0.891683576	0.801238797
1068	0.878826692	0.783847587
1069	0.867523413	0.762985917
1070	0.856993909	0.737600022
1071	0.845301155	0.712937508
1072	0.827937146	0.69072114
1073	0.80551673	0.669512059
1074	0.789827456	0.657047269
1075	0.779738556	0.651769607
1076	0.770350968	0.648536337
1077	0.757705453	0.637239475
1078	0.741684491	0.615041638
1079	0.724717077	0.588079289
1080	0.711797071	0.567313892
1081	0.701582275	0.552037235
1082	0.694251652	0.542727841
1083	0.691069555	0.541312207
1084	0.692544738	0.549100894
1085	0.69747546	0.563403553
1086	0.704966853	0.579398003
1087	0.715265439	0.596430734
1088	0.729292375	0.615402476
1089	0.743973938	0.632910065
1090	0.761785982	0.652075108
1091	0.78183133	0.671336675
1092	0.796632832	0.683384269
1093	0.803814315	0.687331923
1094	0.798954971	0.681806592
1095	0.779157864	0.667109731
1096	0.744645063	0.642579851
1097	0.698567951	0.605137395
1098	0.650189951	0.561233422
1099	0.58861248	0.504551582
1100	0.497905025	0.422615356
1101	0.399132497	0.331276166
1102	0.315859035	0.251159495
1103	0.255926152	0.191727486
1104	0.228092746	0.161986292
1105	0.22148043	0.150151676
1106	0.242330245	0.160079871
1107	0.287090675	0.19432385
1108	0.351030702	0.253133639
1109	0.422382285	0.321672047
1110	0.482225276	0.376754595
1111	0.533835998	0.420950549
1112	0.581259071	0.460987812
1113	0.618112086	0.495381807
1114	0.646727213	0.528043981
1115	0.663078531	0.554232221
1116	0.666776169	0.569039973
1117	0.666312903	0.576496792
1118	0.66616301	0.574749214
1119	0.658501617	0.555657771
1120	0.616502142	0.503514623
1121	0.507680683	0.39898096
1122	0.338903542	0.257119978
1123	0.108793191	0.0728948
1124	-0.192601285	-0.165057629
1125	-0.475402898	-0.371291205
1126	-0.655939458	-0.502037803
1127	-0.722354139	-0.55954491
1128	-0.730715194	-0.565983616
1129	-0.712764443	-0.544161433
1130	-0.655133724	-0.48468629
1131	-0.53955186	-0.37986804
1132	-0.327546931	-0.209325464
1133	0.014840384	0.04377787
1134	0.348136015	0.303368934
1135	0.606149542	0.527116739
1136	0.774305435	0.683775688
1137	0.855525064	0.76039791
1138	0.899404323	0.805219916
1139	0.922492005	0.834418038
1140	0.930865165	0.848601829
1141	0.932012546	0.85254108
1142	0.926532741	0.846386259
1143	0.909141524	0.826759044
1144	0.871265292	0.789729255
1145	0.814695022	0.73519361
1146	0.766593493	0.683299874
1147	0.727540582	0.634851532
1148	0.67513277	0.573306578
1149	0.573613917	0.476700951
1150	0.372789819	0.307980336
1151	0.135209092	0.109949697
1152	-0.003892589	-0.009021135
1153	-0.079417466	-0.074115345
1154	-0.128134744	-0.115353555
1155	-0.160831171	-0.141688825
1156	-0.18290797	-0.157761252
1157	-0.194710906	-0.164587111
1158	-0.195651802	-0.16261067
1159	-0.186815967	-0.15262774
1160	-0.162107237	-0.129594614
1161	-0.123957996	-0.096473043
1162	-0.078280835	-0.058031686
1163	-0.031244045	-0.017676148
1164	0.006929854	0.017332906
1165	0.044205562	0.053771914
1166	0.086470439	0.096198432
1167	0.121693622	0.132747748
1168	0.125750985	0.14298212
1169	0.073740911	0.106036021
1170	-0.022265151	0.025040436
1171	-0.119723345	-0.078275634
1172	-0.179473506	-0.163218872
1173	-0.20301602	-0.184365796
1174	-0.212683413	-0.148806041
1175	-0.187585738	-0.074904643
1176	-0.112098406	0.012972227
1177	0.027864232	0.125870036
1178	0.245199687	0.290591924
1179	0.465039007	0.464799728
1180	0.655902619	0.613681611
1181	0.77571277	0.707133979
1182	0.83701085	0.757610613
1183	0.87927357	0.793263253
1184	0.908183426	0.822271398
1185	0.913109596	0.833399473
1186	0.902015355	0.824592614
1187	0.882098104	0.79896816
1188	0.866114647	0.775245537
1189	0.855054751	0.757698246
1190	0.847870719	0.74638422
1191	0.842066788	0.737639379
1192	0.838493373	0.730976388
1193	0.835063019	0.726535621
1194	0.830410771	0.727259152
1195	0.822572421	0.731788994
1196	0.809997105	0.740962014
1197	0.796586983	0.745371902
1198	0.783928919	0.729849433
1199	0.746250128	0.673001417
1200	0.676922071	0.582317918
1201	0.540619204	0.428494568
1202	0.14065261	0.153686316
1203	-0.333147866	-0.130817943
1204	-0.555061861	-0.325098823
1205	-0.63894105	-0.434853238
1206	-0.668321704	-0.48807438
1207	-0.686933592	-0.517805717
1208	-0.704823338	-0.529974946
1209	-0.700687203	-0.515302721
1210	-0.646959396	-0.461850302
1211	-0.524859725	-0.35532599
1212	-0.341647377	-0.215269234
1213	-0.072700893	-0.040862378
1214	0.209301254	0.161283114
1215	0.392128384	0.30841673
1216	0.48615389	0.386214915
1217	0.529441089	0.415646428
1218	0.548957606	0.418178023
1219	0.55332986	0.409657429
1220	0.52731677	0.382849755
1221	0.454445874	0.321068011
1222	0.340294998	0.217174882
1223	0.219792599	0.095481388
1224	0.114509209	-0.002681972
1225	0.007322736	-0.084310791
1226	-0.122389831	-0.159099332
1227	-0.259343922	-0.22004019
1228	-0.386442999	-0.273616582
1229	-0.471209355	-0.318930182
1230	-0.508290411	-0.348760097
1231	-0.522885502	-0.369248065
1232	-0.523175961	-0.38400521
1233	-0.522178337	-0.393915974
1234	-0.534021885	-0.402119853
1235	-0.552719076	-0.406400767
1236	-0.566744221	-0.405751731
1237	-0.573985224	-0.401686903
1238	-0.572133978	-0.393201666
1239	-0.559510036	-0.377982812
1240	-0.536073148	-0.351409812
1241	-0.503463375	-0.315053988
1242	-0.469418112	-0.281889343
1243	-0.427607686	-0.250175522
1244	-0.364769275	-0.209899106
1245	-0.28511828	-0.155432183
1246	-0.186949639	-0.079270862
1247	-0.079582248	0.011111481
1248	0.016699553	0.092560115
1249	0.116272474	0.172618985
1250	0.234046953	0.262217161
1251	0.344903038	0.346526038
1252	0.447314346	0.427456854
1253	0.537367372	0.503633509
1254	0.601216913	0.562900894
1255	0.650980342	0.613156099
1256	0.695082476	0.658362743
1257	0.728399499	0.689475325
1258	0.751650218	0.709696845
1259	0.764890881	0.722811582
1260	0.770095588	0.730547355
1261	0.77307097	0.736117688
1262	0.777069689	0.740349822
1263	0.781490732	0.741488753
1264	0.783557404	0.739162795
1265	0.779103651	0.733475265
1266	0.768241603	0.72630436
1267	0.753593794	0.71760776
1268	0.73738463	0.705977525
1269	0.724282793	0.692231679
1270	0.712366935	0.675266976
1271	0.696213787	0.653008547
1272	0.676903812	0.629562165
1273	0.653288285	0.603778791
1274	0.622789441	0.57440386
1275	0.589824202	0.548325561
1276	0.556481835	0.5291791
1277	0.527916472	0.516688487
1278	0.516334167	0.513255879
1279	0.518880562	0.515943929
1280	0.527820312	0.520641598
1281	0.523193028	0.516430033
1282	0.500928522	0.499841664
1283	0.484293193	0.4798167
1284	0.499903711	0.477108566
1285	0.540791393	0.494366765
1286	0.59435953	0.535243915
1287	0.639936655	0.584794223
1288	0.691306692	0.63387305
1289	0.741162292	0.657560903
1290	0.771124567	0.654362296
1291	0.781497673	0.638902677
1292	0.775932624	0.621215241
1293	0.769869931	0.61335291
1294	0.780517775	0.625529532
1295	0.805541612	0.655316965
1296	0.834527898	0.692135281
1297	0.864643337	0.732170749
1298	0.894744228	0.774292285
1299	0.914031346	0.803942393
1300	0.92130686	0.818169069
1301	0.915401092	0.814734537
1302	0.897026709	0.794840259
1303	0.863071174	0.755072501
1304	0.801334082	0.679601038
1305	0.709561309	0.567180113
1306	0.564131497	0.405333921
1307	0.314225932	0.174470575
1308	0.004688451	-0.071472688
1309	-0.354654391	-0.317580323
1310	-0.666973434	-0.539068832
1311	-0.807544061	-0.676206704
1312	-0.874278824	-0.755957258
1313	-0.906651419	-0.802218193
1314	-0.921449601	-0.827019157
1315	-0.931623301	-0.843552409
1316	-0.940867999	-0.856051723
1317	-0.946919344	-0.864068811
1318	-0.948586289	-0.869465443
1319	-0.947350372	-0.872877732
1320	-0.946655349	-0.874942476
1321	-0.947638504	-0.87651783
1322	-0.949929059	-0.87758245
1323	-0.951641082	-0.877682141
1324	-0.952357833	-0.877469868
1325	-0.952331303	-0.877171288
1326	-0.951924892	-0.876784852
1327	-0.95130053	-0.876261691
1328	-0.950853423	-0.876081176
1329	-0.951031206	-0.876509488
1330	-0.951133864	-0.876882539
1331	-0.950043991	-0.875962989
1332	-0.948603024	-0.874143686
1333	-0.947963647	-0.872426434
1334	-0.949042247	-0.872046737
1335	-0.951023312	-0.873459847
1336	-0.952422727	-0.875850315
1337	-0.952619646	-0.877749186
1338	-0.952349529	-0.878522571
1339	-0.952313193	-0.878647949
1340	-0.953054558	-0.878800131
1341	-0.954442181	-0.87940117
1342	-0.95543158	-0.880056227
1343	-0.954877217	-0.880111696
1344	-0.953122599	-0.879496867
1345	-0.950877959	-0.877871214
1346	-0.948501811	-0.87367683
1347	-0.945623065	-0.865287936
1348	-0.940463606	-0.851716219
1349	-0.9328569	-0.835860287
1350	-0.926556462	-0.825611472
1351	-0.92245061	-0.820747554
1352	-0.919919258	-0.818927398
1353	-0.915232051	-0.813382922
1354	-0.904789501	-0.800030273
1355	-0.889954295	-0.781793959
1356	-0.877619152	-0.766508278
1357	-0.864924791	-0.749588038
1358	-0.845745886	-0.723056699
1359	-0.81943674	-0.687783849
1360	-0.783307129	-0.646162754
1361	-0.73494366	-0.599052571
1362	-0.68641106	-0.556094271
1363	-0.637866535	-0.511679934
1364	-0.583614208	-0.457242634
1365	-0.51758153	-0.393528023
1366	-0.42110717	-0.310603571
1367	-0.290707354	-0.202947294
1368	-0.162014161	-0.095123846
1369	-0.03327537	0.011674933
1370	0.092820091	0.110328757
1371	0.176309004	0.172894864
1372	0.207307038	0.197778205
1373	0.188318396	0.188387757
1374	0.133867734	0.155359459
1375	0.063976697	0.110878682
1376	-0.004530809	0.059178824
1377	-0.052765958	0.011956695
1378	-0.106795203	-0.036637448
1379	-0.185534705	-0.091815327
1380	-0.262670724	-0.144949019
1381	-0.333890671	-0.200985623
1382	-0.410821394	-0.265522748
1383	-0.488100398	-0.324302807
1384	-0.562329358	-0.375410123
1385	-0.61862138	-0.41797114
1386	-0.649791314	-0.447827302
1387	-0.670387853	-0.474010164
1388	-0.689963149	-0.504583427
1389	-0.7091879	-0.536678481
1390	-0.728111042	-0.56981967
1391	-0.746860701	-0.598912235
1392	-0.764528583	-0.619204811
1393	-0.782247514	-0.635780573
1394	-0.796894831	-0.650073858
1395	-0.800599072	-0.658503127
1396	-0.79487003	-0.661722405
1397	-0.786410296	-0.660281559
1398	-0.781502349	-0.656407515
1399	-0.778602551	-0.651231681
1400	-0.774049737	-0.643382335
1401	-0.766293497	-0.631325956
1402	-0.756571047	-0.614365475
1403	-0.745574561	-0.595907561
1404	-0.733909017	-0.581064737
1405	-0.717010561	-0.564531843
1406	-0.688929131	-0.540578697
1407	-0.653533496	-0.512092415
1408	-0.615415067	-0.483031257
1409	-0.582664122	-0.456985268
1410	-0.563691749	-0.438681491
1411	-0.541752037	-0.420746902
1412	-0.495073922	-0.39335831
1413	-0.421663312	-0.354719001
1414	-0.337724537	-0.311328017
1415	-0.270403833	-0.280194515
1416	-0.249089695	-0.278272636
1417	-0.269155988	-0.299654269
1418	-0.332367221	-0.339459291
1419	-0.412523016	-0.378046981
1420	-0.481499842	-0.408735659
1421	-0.51517901	-0.42814602
1422	-0.504763837	-0.423834124
1423	-0.443708997	-0.383656272
1424	-0.27621801	-0.275542869
1425	-0.009914728	-0.103410955
1426	0.256491292	0.104658612
1427	0.472226798	0.292572282
1428	0.607559399	0.4236042
1429	0.702115368	0.525015535
1430	0.775454457	0.611956025
1431	0.823455542	0.674352547
1432	0.85815262	0.723407542
1433	0.884536577	0.76315345
1434	0.90307628	0.791832903
1435	0.918733021	0.815481698
1436	0.933478807	0.836200482
1437	0.943350515	0.848249055
1438	0.947164578	0.850473366
1439	0.943429763	0.841338288
1440	0.932836328	0.822776874
1441	0.913643567	0.792369895
1442	0.876291571	0.739138748
1443	0.813639835	0.659841841
1444	0.707862667	0.538735457
1445	0.528775237	0.347919764
1446	0.307800856	0.131167958
1447	0.048345484	-0.085206354
1448	-0.24409871	-0.275969048
1449	-0.456282584	-0.402080344
1450	-0.581095654	-0.480522414
1451	-0.642419802	-0.524512776
1452	-0.651368619	-0.536428123
1453	-0.629337907	-0.52861075
1454	-0.575577469	-0.497255175
1455	-0.501168819	-0.443384345
1456	-0.419495487	-0.376648068
1457	-0.354157344	-0.320927862
1458	-0.33517458	-0.301143355
1459	-0.355763589	-0.311206707
1460	-0.409554173	-0.350296348
1461	-0.467991352	-0.398458305
1462	-0.516661188	-0.440961262
1463	-0.551507915	-0.469702327
1464	-0.57012191	-0.480812022
1465	-0.575846256	-0.480177225
1466	-0.562462952	-0.46570313
1467	-0.528852367	-0.436351614
1468	-0.4754732	-0.388178697
1469	-0.40041557	-0.317650517
1470	-0.31210535	-0.237641891
1471	-0.194044952	-0.140552422
1472	-0.0153302	-0.009168359
1473	0.181482045	0.137192681
1474	0.36740318	0.294355596
1475	0.533518041	0.447539179
1476	0.651143929	0.563437116
1477	0.740416782	0.657934915
1478	0.813565994	0.739357612
1479	0.863454682	0.792729491
1480	0.896704403	0.825319423
1481	0.915219853	0.843779699
1482	0.922083845	0.853049874
1483	0.925040343	0.859945962
1484	0.928769115	0.867593449
1485	0.934818883	0.874612499
1486	0.941688234	0.879958486
1487	0.946350266	0.882442922
1488	0.949469344	0.883926507
1489	0.952661094	0.885633896
1490	0.955310856	0.886682272
1491	0.954903496	0.886010243
1492	0.951785585	0.885248506
1493	0.949679134	0.884586959
1494	0.951486619	0.884524999
1495	0.954256984	0.883652933
1496	0.954467265	0.880558372
1497	0.950885202	0.875271449
1498	0.943114828	0.866290356
1499	0.932111055	0.853602223
1500	0.922822634	0.842395768
1501	0.913992	0.830813794
1502	0.902932725	0.814602762
1503	0.88786762	0.791861066
1504	0.864042444	0.75861936
1505	0.82969449	0.71494051
1506	0.791722565	0.671003854
1507	0.745388394	0.622828953
1508	0.681456122	0.563757002
1509	0.61092066	0.505012304
1510	0.538049588	0.44835913
1511	0.468521116	0.394979475
1512	0.415674857	0.352579424
1513	0.371391471	0.313912318
1514	0.32852811	0.273469768
1515	0.29028278	0.23852015
1516	0.256995191	0.212310931
1517	0.233018168	0.196275936
1518	0.221285141	0.189885045
1519	0.21524835	0.187966257
1520	0.215405677	0.191427686
1521	0.227388854	0.202688036
1522	0.25550699	0.222619463
1523	0.293726653	0.247351777
1524	0.329557587	0.271021423
1525	0.367237133	0.298602967
1526	0.416827338	0.339566704
1527	0.475290867	0.391036839
1528	0.542615343	0.450996924
1529	0.614551806	0.515351162
1530	0.67542094	0.57121655
1531	0.733442442	0.626718962
1532	0.796068671	0.689658323
1533	0.849903535	0.746428652
1534	0.891341197	0.791738719
1535	0.920078354	0.825496338
1536	0.935733096	0.846694621
1537	0.945802595	0.863258741
1538	0.953067676	0.878353535
1539	0.956014188	0.887311791
1540	0.955385344	0.890024806
1541	0.949124739	0.882704858
1542	0.937433864	0.865962669
1543	0.924989593	0.846596608
1544	0.921833892	0.836728733
1545	0.934179302	0.84406828
1546	0.951312759	0.857843725
1547	0.954534896	0.860196071
1548	0.944429937	0.851213347
1549	0.92428039	0.832361873
1550	0.883337256	0.792417399
1551	0.803287952	0.704331678
1552	0.596589715	0.491942265
1553	0.233966515	0.169281657
1554	-0.007396086	-0.029273961
1555	-0.151234127	-0.100138368
1556	-0.140927869	-0.05018318
1557	0.078978035	0.110592748
1558	0.459094887	0.373202303
1559	0.745005349	0.638454945
1560	0.866210171	0.775014339
1561	0.913885786	0.833406825
1562	0.930355187	0.855255971
1563	0.934423035	0.860448406
1564	0.937217007	0.863726254
1565	0.938349901	0.869258309
1566	0.938001088	0.874955231
1567	0.935225376	0.876476583
1568	0.931237894	0.871614214
1569	0.929523098	0.864574863
1570	0.928888998	0.86268053
1571	0.925867166	0.862192631
1572	0.922831647	0.860383391
1573	0.921152969	0.857285691
1574	0.922351666	0.854965564
1575	0.923483242	0.850783385
1576	0.918694866	0.842236323
1577	0.908663874	0.832209723
1578	0.900898048	0.82455967
1579	0.890631716	0.812503977
1580	0.867642474	0.788381468
1581	0.831985973	0.747803763
1582	0.794554116	0.6991542
1583	0.754266334	0.653978968
1584	0.721432829	0.619501947
1585	0.679410422	0.578435671
1586	0.610906376	0.523020149
1587	0.565005869	0.481152988
1588	0.577670476	0.486982203
1589	0.623260151	0.517537501
1590	0.657892045	0.539166169
1591	0.654272636	0.538985891
1592	0.585081214	0.499577658
1593	0.454728467	0.418624461
1594	0.288692564	0.304971274
1595	0.104939974	0.166336225
1596	-0.062797069	0.034366904
1597	-0.231967307	-0.10844142
1598	-0.392794029	-0.271271657
1599	-0.512756293	-0.402569714
1600	-0.620087642	-0.507200078
1601	-0.72076491	-0.594713242
1602	-0.787915361	-0.657942447
1603	-0.830182978	-0.7071099
1604	-0.856488513	-0.74669194
1605	-0.868633835	-0.769638759
1606	-0.874505319	-0.780610742
1607	-0.877423305	-0.783135006
1608	-0.877179729	-0.779802377
1609	-0.874091087	-0.773216335
1610	-0.870582516	-0.767424979
1611	-0.870225526	-0.767065648
1612	-0.872999035	-0.772143271
1613	-0.876225862	-0.778744769
1614	-0.881312988	-0.787142686
1615	-0.888715222	-0.798579362
1616	-0.897183256	-0.813197631
1617	-0.902262502	-0.823674667
1618	-0.905147375	-0.828521444
1619	-0.907651312	-0.829330261
1620	-0.910250708	-0.829194621
1621	-0.912632318	-0.829932213
1622	-0.913964178	-0.830442312
1623	-0.914082922	-0.827822121
1624	-0.912803447	-0.823273202
1625	-0.911354665	-0.818520213
1626	-0.913507958	-0.817315146
1627	-0.917985541	-0.818749454
1628	-0.92220283	-0.821591774
1629	-0.923705413	-0.823884976
1630	-0.924783534	-0.826651017
1631	-0.92639868	-0.829510563
1632	-0.9278538	-0.831774307
1633	-0.928443535	-0.833508239
1634	-0.928857944	-0.835502243
1635	-0.930561646	-0.837488964
1636	-0.932914185	-0.83829455
1637	-0.933429809	-0.836507696
1638	-0.931892933	-0.833417244
1639	-0.928335682	-0.830026055
1640	-0.922030842	-0.827071518
1641	-0.915369218	-0.8237989
1642	-0.910646818	-0.816889671
1643	-0.905890473	-0.803830988
1644	-0.898185713	-0.78750065
1645	-0.884845388	-0.767815218
1646	-0.861611686	-0.740169153
1647	-0.83005888	-0.704872875
1648	-0.787963874	-0.658829297
1649	-0.735382305	-0.602777837
1650	-0.684441257	-0.548021929
1651	-0.631552712	-0.489244813
1652	-0.567818152	-0.41803758
1653	-0.497978547	-0.345798025
1654	-0.41943058	-0.272941599
1655	-0.330042649	-0.192273879
1656	-0.241873393	-0.109786039
1657	-0.135623718	-0.006265369
1658	-0.00446111	0.140061912
1659	0.065302146	0.241304797
1660	0.034924489	0.219490904
1661	-0.039757085	0.142720345
1662	-0.125662202	0.05898451
1663	-0.225927521	-0.035902045
1664	-0.356166528	-0.157914764
1665	-0.493732161	-0.288548803
1666	-0.629985792	-0.427368945
1667	-0.749888119	-0.565946499
1668	-0.828741368	-0.67003238
1669	-0.882250962	-0.748995783
1670	-0.918983902	-0.807927604
1671	-0.939680598	-0.842328393
1672	-0.952857807	-0.863066324
1673	-0.962836903	-0.876625518
1674	-0.968792653	-0.884571718
1675	-0.970602245	-0.888726814
1676	-0.966766434	-0.888067427
1677	-0.959451792	-0.883927625
1678	-0.954219159	-0.880870058
1679	-0.951752939	-0.87772792
1680	-0.950539528	-0.873964469
1681	-0.948280001	-0.869022567
1682	-0.94128559	-0.863311348
1683	-0.925385871	-0.854315893
1684	-0.900502229	-0.837625601
1685	-0.869793866	-0.812361481
1686	-0.842559854	-0.788928203
1687	-0.811553068	-0.763197204
1688	-0.754946868	-0.718154187
1689	-0.644751614	-0.63219546
1690	-0.466391144	-0.499407085
1691	-0.240674748	-0.315016983
1692	-0.023971316	-0.114424498
1693	0.197869929	0.09767739
1694	0.400922076	0.298891026
1695	0.524215087	0.436596788
1696	0.603918517	0.533370995
1697	0.67778311	0.609614082
1698	0.740532695	0.664120023
1699	0.78528964	0.704513946
1700	0.815299908	0.737683163
1701	0.834714393	0.759316543
1702	0.853709006	0.776847801
1703	0.867490777	0.787850638
1704	0.875625447	0.795324929
1705	0.883900303	0.802813196
1706	0.897950905	0.810714574
1707	0.910828925	0.816612278
1708	0.915619159	0.824603995
1709	0.915349219	0.833649626
1710	0.914559808	0.840820059
1711	0.912821101	0.842438805
1712	0.908070421	0.836942029
1713	0.903922718	0.828317114
1714	0.904948986	0.821903614
1715	0.904947341	0.816564152
1716	0.907771728	0.819391043
1717	0.91480799	0.829801169
1718	0.920259617	0.83874277
1719	0.918601299	0.835940065
1720	0.914715309	0.829576295
1721	0.911860766	0.826367791
1722	0.91090526	0.827129714
1723	0.909515623	0.826658102
1724	0.905113071	0.822378185
1725	0.903012853	0.821055843
1726	0.908302092	0.827624411
1727	0.912833319	0.833347472
1728	0.915376268	0.836846546
1729	0.919943669	0.840474564
1730	0.928110792	0.847421834
1731	0.935457238	0.855235251
1732	0.942256394	0.860333443
1733	0.947569097	0.857695877
1734	0.94983938	0.854467761
1735	0.950730578	0.856284581
1736	0.952101637	0.863607168
1737	0.954800808	0.869145336
1738	0.958185964	0.872046882
1739	0.956257028	0.870988318
1740	0.953628885	0.87107261
1741	0.954291774	0.873862422
1742	0.95564539	0.876131732
1743	0.955469832	0.876753949
1744	0.955781361	0.877731681
1745	0.955140935	0.874994997
1746	0.95405984	0.869526396
1747	0.952636281	0.862728018
1748	0.94996255	0.855908639
1749	0.945646229	0.851084316
1750	0.942664605	0.847536109
1751	0.941222097	0.841930672
1752	0.939774816	0.83618502
1753	0.935004965	0.829870645
1754	0.924159796	0.820614265
1755	0.911913911	0.808873041
1756	0.90446057	0.799328498
1757	0.899032069	0.792660628
1758	0.890334588	0.784304737
1759	0.876148172	0.768632196
1760	0.851813121	0.740096662
1761	0.818420308	0.692710707
1762	0.808671989	0.646220983
1763	0.811073479	0.621712565
1764	0.79789886	0.608916797
1765	0.758736341	0.561207672
1766	0.697177683	0.474993468
1767	0.609074632	0.352815158
1768	0.420125415	0.207602986
1769	0.160028863	0.042637027
1770	-0.073086908	-0.082417754
1771	-0.27023433	-0.187648468
1772	-0.453157019	-0.306645839
1773	-0.547611403	-0.412539558
1774	-0.61573022	-0.501962477
1775	-0.723229353	-0.582748321
1776	-0.804820567	-0.652651474
1777	-0.831846504	-0.693241692
1778	-0.832806307	-0.721500097
1779	-0.827489018	-0.732875899
1780	-0.820286693	-0.725850013
1781	-0.825686639	-0.711241188
1782	-0.848276548	-0.721490989
1783	-0.874692747	-0.75322556
1784	-0.892978823	-0.790561152
1785	-0.902414474	-0.807798365
1786	-0.911308993	-0.81328856
1787	-0.918578576	-0.818819818
1788	-0.927563427	-0.833080339
1789	-0.928219092	-0.840666547
1790	-0.921556185	-0.840436464
1791	-0.92091378	-0.839788856
1792	-0.925814458	-0.84297211
1793	-0.928972165	-0.848016298
1794	-0.930304669	-0.850364766
1795	-0.930722622	-0.849506302
1796	-0.930160893	-0.8505281
1797	-0.928485195	-0.852918349
1798	-0.930009852	-0.854712237
1799	-0.933268621	-0.854491474
1800	-0.934642773	-0.853206121
