# Supplementary material for: The heritable landscape of near-infrared and Raman spectroscopic measurements to improve lipid content in Atlantic salmon fillets
Source: Genet Sel Evol. 2021 Feb 5;53:12. doi: 10.1186/s12711-021-00605-6 (PMC7866706; doi:10.1186/s12711-021-00605-6)
Supplement: Supplementary file 6 — Additional file 6: Table S6. Estimated phenotypic and genetic correlations between each individual NIR wavelength and the reference lipid value. [file 12711_2021_605_MOESM6_ESM.csv]

	Wave	rg	rp
1	1150	-0.634099958	-0.493503779
2	1150.5	-0.631637371	-0.491330555
3	1151	-0.629055017	-0.489057525
4	1151.5	-0.626350435	-0.486686184
5	1152	-0.623517884	-0.484216589
6	1152.5	-0.620546515	-0.481650046
7	1153	-0.617475645	-0.478987658
8	1153.5	-0.614352872	-0.476230902
9	1154	-0.611053082	-0.473382167
10	1154.5	-0.607636084	-0.470444126
11	1155	-0.604108657	-0.467422382
12	1155.5	-0.60047576	-0.464322856
13	1156	-0.596746744	-0.461152664
14	1156.5	-0.592929558	-0.457920245
15	1157	-0.589035145	-0.454635163
16	1157.5	-0.585075354	-0.451309913
17	1158	-0.581066864	-0.447957841
18	1158.5	-0.577025739	-0.444594445
19	1159	-0.572974686	-0.441235627
20	1159.5	-0.568938193	-0.437900034
21	1160	-0.564940903	-0.434607506
22	1160.5	-0.561009294	-0.431379478
23	1161	-0.557176972	-0.42823843
24	1161.5	-0.553469498	-0.425207132
25	1162	-0.549918234	-0.422308159
26	1162.5	-0.546547	-0.419562716
27	1163	-0.543380564	-0.416991048
28	1163.5	-0.540443762	-0.414609551
29	1164	-0.537751792	-0.412432993
30	1164.5	-0.535322166	-0.410472389
31	1165	-0.533159878	-0.408735008
32	1165.5	-0.531276745	-0.407224028
33	1166	-0.529666221	-0.405938501
34	1166.5	-0.528325295	-0.404871906
35	1167	-0.527243666	-0.404015311
36	1167.5	-0.526402821	-0.403354734
37	1168	-0.525780887	-0.40287248
38	1168.5	-0.525352097	-0.402547655
39	1169	-0.5250892	-0.402356429
40	1169.5	-0.524956235	-0.402272564
41	1170	-0.524921059	-0.402268676
42	1170.5	-0.524949458	-0.40231611
43	1171	-0.525183988	-0.402384528
44	1171.5	-0.524889716	-0.402445009
45	1172	-0.524944926	-0.402468411
46	1172.5	-0.524895816	-0.402426882
47	1173	-0.524699655	-0.402294178
48	1173.5	-0.524450756	-0.402045404
49	1174	-0.523997498	-0.401658262
50	1174.5	-0.523320614	-0.401113194
51	1175	-0.522400926	-0.400391445
52	1175.5	-0.521223223	-0.399478402
53	1176	-0.519556144	-0.398361208
54	1176.5	-0.51781318	-0.397028766
55	1177	-0.515999072	-0.3954743
56	1177.5	-0.513661393	-0.393691901
57	1178	-0.511014735	-0.391677234
58	1178.5	-0.508054447	-0.389429179
59	1179	-0.504773757	-0.386947756
60	1179.5	-0.501173168	-0.384234331
61	1180	-0.49725173	-0.381291455
62	1180.5	-0.493015753	-0.378124569
63	1181	-0.488461981	-0.374740021
64	1181.5	-0.483605504	-0.371146273
65	1182	-0.478454372	-0.367353072
66	1182.5	-0.473025098	-0.363373416
67	1183	-0.467337053	-0.359219758
68	1183.5	-0.461404139	-0.354908292
69	1184	-0.455566316	-0.350455691
70	1184.5	-0.449160722	-0.345881103
71	1185	-0.442565551	-0.341202773
72	1185.5	-0.435794883	-0.336437981
73	1186	-0.428891809	-0.331605717
74	1186.5	-0.42188225	-0.326723496
75	1187	-0.415131912	-0.321810239
76	1187.5	-0.407805814	-0.316880634
77	1188	-0.400559531	-0.311951247
78	1188.5	-0.393666255	-0.307036652
79	1189	-0.386339034	-0.302149428
80	1189.5	-0.379055153	-0.297302156
81	1190	-0.371821963	-0.292504102
82	1190.5	-0.364727554	-0.287762449
83	1191	-0.35723446	-0.283081982
84	1191.5	-0.350379108	-0.278465204
85	1192	-0.343385928	-0.273911046
86	1192.5	-0.336456858	-0.26941416
87	1193	-0.329898884	-0.264969233
88	1193.5	-0.323150234	-0.260572611
89	1194	-0.316457545	-0.256215434
90	1194.5	-0.309828888	-0.251888132
91	1195	-0.303234479	-0.247580929
92	1195.5	-0.296652693	-0.243285249
93	1196	-0.290070391	-0.238993666
94	1196.5	-0.283379358	-0.234700028
95	1197	-0.276828302	-0.230396744
96	1197.5	-0.270252753	-0.226078874
97	1198	-0.263594344	-0.221743793
98	1198.5	-0.256941201	-0.217390535
99	1199	-0.250320397	-0.213020781
100	1199.5	-0.243745911	-0.208638572
101	1200	-0.237155096	-0.20425132
102	1200.5	-0.230755748	-0.199871131
103	1201	-0.224224532	-0.195512066
104	1201.5	-0.218078629	-0.191192295
105	1202	-0.211716717	-0.186932678
106	1202.5	-0.204527671	-0.182758852
107	1203	-0.198686031	-0.178700045
108	1203.5	-0.194337486	-0.17478611
109	1204	-0.18861665	-0.171051666
110	1204.5	-0.183751188	-0.16753071
111	1205	-0.179292279	-0.164260883
112	1205.5	-0.175295829	-0.16128266
113	1206	-0.171810755	-0.158636346
114	1206.5	-0.168877848	-0.156361739
115	1207	-0.166545906	-0.154492003
116	1207.5	-0.16485295	-0.153063448
117	1208	-0.163878038	-0.15213347
118	1208.5	-0.163643504	-0.15172034
119	1209	-0.164193991	-0.151853622
120	1209.5	-0.165557938	-0.152557614
121	1210	-0.168093913	-0.153853551
122	1210.5	-0.171151699	-0.155758219
123	1211	-0.175163768	-0.15828407
124	1211.5	-0.179522214	-0.16143913
125	1212	-0.185045076	-0.165222867
126	1212.5	-0.192065102	-0.16962865
127	1213	-0.199721274	-0.174645288
128	1213.5	-0.20847156	-0.180255046
129	1214	-0.217648313	-0.186434484
130	1214.5	-0.228958738	-0.19314482
131	1215	-0.240152092	-0.200349433
132	1215.5	-0.25214544	-0.208033541
133	1216	-0.264763617	-0.21613934
134	1216.5	-0.278026622	-0.224616038
135	1217	-0.292004351	-0.233413201
136	1217.5	-0.30639046	-0.242480936
137	1218	-0.321070255	-0.251765179
138	1218.5	-0.335545816	-0.261213635
139	1219	-0.350526722	-0.270773782
140	1219.5	-0.365015191	-0.280394723
141	1220	-0.379746672	-0.290026906
142	1220.5	-0.394216392	-0.299624544
143	1221	-0.408379401	-0.309148855
144	1221.5	-0.421825029	-0.318562746
145	1222	-0.435185642	-0.327826101
146	1222.5	-0.44809232	-0.336909344
147	1223	-0.46050495	-0.34578571
148	1223.5	-0.472410137	-0.354433475
149	1224	-0.483795311	-0.362831632
150	1224.5	-0.494649674	-0.370964504
151	1225	-0.50496746	-0.378818294
152	1225.5	-0.514740762	-0.38638886
153	1226	-0.523918493	-0.393670331
154	1226.5	-0.532644853	-0.400660863
155	1227	-0.541249274	-0.407364451
156	1227.5	-0.549048906	-0.413782272
157	1228	-0.556557615	-0.419920204
158	1228.5	-0.563659584	-0.425781682
159	1229	-0.570368799	-0.431375241
160	1229.5	-0.576712248	-0.436709479
161	1230	-0.582705233	-0.441792417
162	1230.5	-0.588358923	-0.446628663
163	1231	-0.59369844	-0.451231179
164	1231.5	-0.598738329	-0.455607169
165	1232	-0.603496567	-0.459767481
166	1232.5	-0.607994027	-0.463723332
167	1233	-0.612244603	-0.467484697
168	1233.5	-0.616266405	-0.471061663
169	1234	-0.620071465	-0.47446315
170	1234.5	-0.623672278	-0.477697202
171	1235	-0.627084012	-0.480774552
172	1235.5	-0.630317677	-0.483703347
173	1236	-0.63338662	-0.486492224
174	1236.5	-0.636300183	-0.489148467
175	1237	-0.639067765	-0.491681362
176	1237.5	-0.64170035	-0.494098691
177	1238	-0.644199058	-0.496401882
178	1238.5	-0.646573607	-0.498599354
179	1239	-0.648831528	-0.500697042
180	1239.5	-0.650978388	-0.502700519
181	1240	-0.653024473	-0.504616202
182	1240.5	-0.654975692	-0.506449055
183	1241	-0.656836249	-0.508203479
184	1241.5	-0.658613279	-0.509884043
185	1242	-0.660313058	-0.51149493
186	1242.5	-0.661939177	-0.51304006
187	1243	-0.66349633	-0.514523152
188	1243.5	-0.664988483	-0.515947374
189	1244	-0.666417681	-0.517314775
190	1244.5	-0.66779054	-0.518630478
191	1245	-0.669109726	-0.519897176
192	1245.5	-0.670375781	-0.521115152
193	1246	-0.671593846	-0.522288435
194	1246.5	-0.672767575	-0.523419751
195	1247	-0.67389954	-0.5245118
196	1247.5	-0.674990174	-0.525565854
197	1248	-0.676041965	-0.526583882
198	1248.5	-0.677056001	-0.527568068
199	1249	-0.678034341	-0.528520102
200	1249.5	-0.678980592	-0.529441648
201	1250	-0.679895293	-0.530333793
202	1250.5	-0.680779003	-0.53119736
203	1251	-0.681634818	-0.532034037
204	1251.5	-0.682464249	-0.532844724
205	1252	-0.683267907	-0.533631437
206	1252.5	-0.684048009	-0.53439543
207	1253	-0.684802167	-0.535137122
208	1253.5	-0.685534164	-0.535857848
209	1254	-0.686244125	-0.536559116
210	1254.5	-0.686932637	-0.537241595
211	1255	-0.687602815	-0.537905784
212	1255.5	-0.688212936	-0.538551908
213	1256	-0.688851726	-0.539180671
214	1256.5	-0.689471247	-0.539792763
215	1257	-0.690073367	-0.540388886
216	1257.5	-0.690660759	-0.54096949
217	1258	-0.691232075	-0.541535839
218	1258.5	-0.691787177	-0.542088635
219	1259	-0.692303429	-0.542628537
220	1259.5	-0.692835564	-0.543156588
221	1260	-0.693353727	-0.54367304
222	1260.5	-0.693858771	-0.544177536
223	1261	-0.694350562	-0.544670374
224	1261.5	-0.694831921	-0.545151159
225	1262	-0.695300298	-0.545620423
226	1262.5	-0.6957574	-0.546078912
227	1263	-0.696203501	-0.546527096
228	1263.5	-0.69663727	-0.54696519
229	1264	-0.697061149	-0.547393942
230	1264.5	-0.697474713	-0.547813278
231	1265	-0.69788035	-0.548224617
232	1265.5	-0.69826843	-0.548627873
233	1266	-0.698660156	-0.549022947
234	1266.5	-0.699042633	-0.549410471
235	1267	-0.699419327	-0.549791038
236	1267.5	-0.699787484	-0.550164979
237	1268	-0.700149134	-0.550532892
238	1268.5	-0.70050389	-0.5508944
239	1269	-0.700851547	-0.55124989
240	1269.5	-0.701192051	-0.551599692
241	1270	-0.7015253	-0.55194376
242	1270.5	-0.701853873	-0.552282398
243	1271	-0.70217804	-0.552616131
244	1271.5	-0.702497183	-0.552945623
245	1272	-0.70281416	-0.553271228
246	1272.5	-0.703128421	-0.553593657
247	1273	-0.70344244	-0.553913626
248	1273.5	-0.703754294	-0.554231554
249	1274	-0.704066117	-0.5545485
250	1274.5	-0.704375521	-0.554865208
251	1275	-0.704683794	-0.555182036
252	1275.5	-0.704990975	-0.555499294
253	1276	-0.705297526	-0.555817266
254	1276.5	-0.705614643	-0.556135717
255	1277	-0.705925075	-0.556454961
256	1277.5	-0.7062377	-0.556774863
257	1278	-0.706548848	-0.557095123
258	1278.5	-0.706862917	-0.557415968
259	1279	-0.707177141	-0.55773817
260	1279.5	-0.707493828	-0.558062079
261	1280	-0.707811881	-0.558388235
262	1280.5	-0.708132263	-0.558717298
263	1281	-0.708454791	-0.559049237
264	1281.5	-0.708779992	-0.55938422
265	1282	-0.709107112	-0.559721654
266	1282.5	-0.709437021	-0.560061595
267	1283	-0.709768818	-0.560403541
268	1283.5	-0.710101981	-0.560747728
269	1284	-0.710462301	-0.561094629
270	1284.5	-0.710805131	-0.561444454
271	1285	-0.711151627	-0.561797239
272	1285.5	-0.711500401	-0.562153933
273	1286	-0.711852401	-0.562514771
274	1286.5	-0.712207883	-0.562879784
275	1287	-0.712565402	-0.563249037
276	1287.5	-0.712927165	-0.56362291
277	1288	-0.713291206	-0.564000892
278	1288.5	-0.71365917	-0.564383251
279	1289	-0.714073378	-0.564770012
280	1289.5	-0.714454609	-0.565160985
281	1290	-0.714841797	-0.565555815
282	1290.5	-0.7152332	-0.565954833
283	1291	-0.715629115	-0.566357558
284	1291.5	-0.716031484	-0.566764026
285	1292	-0.716436682	-0.567174351
286	1292.5	-0.716846199	-0.567588527
287	1293	-0.717260149	-0.568007341
288	1293.5	-0.717678282	-0.568430718
289	1294	-0.718099867	-0.568858821
290	1294.5	-0.718526716	-0.569292432
291	1295	-0.718959513	-0.569732488
292	1295.5	-0.719397736	-0.5701784
293	1296	-0.719839963	-0.57063042
294	1296.5	-0.720289869	-0.571089134
295	1297	-0.720744369	-0.57155481
296	1297.5	-0.721205777	-0.572028069
297	1298	-0.721674143	-0.572509796
298	1298.5	-0.722151235	-0.573000968
299	1299	-0.722637783	-0.573502373
300	1299.5	-0.723134743	-0.57401452
301	1300	-0.723642423	-0.574537434
302	1300.5	-0.724160985	-0.575071122
303	1301	-0.724691431	-0.575615456
304	1301.5	-0.725231698	-0.576169854
305	1302	-0.725781904	-0.576734723
306	1302.5	-0.726345486	-0.577310682
307	1303	-0.726920245	-0.577897528
308	1303.5	-0.727506419	-0.578496019
309	1304	-0.728104494	-0.579106552
310	1304.5	-0.728713737	-0.579729484
311	1305	-0.729335255	-0.580365187
312	1305.5	-0.729968245	-0.581014134
313	1306	-0.730613483	-0.581676856
314	1306.5	-0.731268727	-0.582351891
315	1307	-0.731933647	-0.583039594
316	1307.5	-0.732608522	-0.583739828
317	1308	-0.733292648	-0.584451354
318	1308.5	-0.733987404	-0.585175185
319	1309	-0.734694326	-0.585910862
320	1309.5	-0.735413287	-0.586658857
321	1310	-0.736143836	-0.587419159
322	1310.5	-0.736886614	-0.588191297
323	1311	-0.737641285	-0.588975326
324	1311.5	-0.738405178	-0.589770439
325	1312	-0.739179018	-0.590575798
326	1312.5	-0.739960983	-0.591390989
327	1313	-0.740752079	-0.592215954
328	1313.5	-0.741551659	-0.593050693
329	1314	-0.7423583	-0.593894771
330	1314.5	-0.743174485	-0.594749076
331	1315	-0.743971065	-0.595614154
332	1315.5	-0.74481486	-0.596489738
333	1316	-0.745662499	-0.597376791
334	1316.5	-0.746509016	-0.598274782
335	1317	-0.747380087	-0.599184492
336	1317.5	-0.748265314	-0.600105942
337	1318	-0.749164847	-0.601038515
338	1318.5	-0.750042952	-0.601982716
339	1319	-0.75095084	-0.602937721
340	1319.5	-0.751866944	-0.603904198
341	1320	-0.752794479	-0.604885021
342	1320.5	-0.753731898	-0.605877291
343	1321	-0.754678374	-0.606881714
344	1321.5	-0.755634775	-0.607898541
345	1322	-0.756617073	-0.608927885
346	1322.5	-0.757590562	-0.609969501
347	1323	-0.758573092	-0.611023619
348	1323.5	-0.7595535	-0.612090789
349	1324	-0.760568818	-0.61316973
350	1324.5	-0.761584972	-0.614260783
351	1325	-0.762622575	-0.615365007
352	1325.5	-0.763667884	-0.61648268
353	1326	-0.764713199	-0.617614552
354	1326.5	-0.765772516	-0.618761829
355	1327	-0.766857919	-0.619924794
356	1327.5	-0.767932606	-0.621104215
357	1328	-0.769035444	-0.622300067
358	1328.5	-0.770152176	-0.623511417
359	1329	-0.7712727	-0.624738178
360	1329.5	-0.772413928	-0.625978954
361	1330	-0.773570122	-0.627234312
362	1330.5	-0.77475217	-0.628501923
363	1331	-0.775927558	-0.629782827
364	1331.5	-0.777119118	-0.631075202
365	1332	-0.778318114	-0.632380651
366	1332.5	-0.779521859	-0.633697503
367	1333	-0.780724639	-0.635025945
368	1333.5	-0.781941239	-0.636364887
369	1334	-0.783174781	-0.637713433
370	1334.5	-0.784393377	-0.639067698
371	1335	-0.785616038	-0.640426426
372	1335.5	-0.78683464	-0.641787143
373	1336	-0.788052907	-0.643145796
374	1336.5	-0.789269223	-0.644502613
375	1337	-0.790467136	-0.645852537
376	1337.5	-0.791667739	-0.647194492
377	1338	-0.792862571	-0.648526156
378	1338.5	-0.794038862	-0.649845308
379	1339	-0.795197241	-0.651148689
380	1339.5	-0.796342574	-0.652431238
381	1340	-0.79745905	-0.653690624
382	1340.5	-0.798550282	-0.654923592
383	1341	-0.799605924	-0.656124383
384	1341.5	-0.800624038	-0.657292851
385	1342	-0.801603147	-0.658426225
386	1342.5	-0.802536039	-0.65952218
387	1343	-0.803429887	-0.660577628
388	1343.5	-0.804272042	-0.661590529
389	1344	-0.805074343	-0.662557178
390	1344.5	-0.805817944	-0.663473965
391	1345	-0.806513201	-0.664335868
392	1345.5	-0.807160272	-0.665139057
393	1346	-0.807738791	-0.665878444
394	1346.5	-0.808267144	-0.66655145
395	1347	-0.808725195	-0.667154884
396	1347.5	-0.80909473	-0.667685171
397	1348	-0.809406537	-0.668139048
398	1348.5	-0.809630661	-0.668513069
399	1349	-0.809771214	-0.668805149
400	1349.5	-0.809821044	-0.669011793
401	1350	-0.809794108	-0.669130807
402	1350.5	-0.809667697	-0.669158749
403	1351	-0.809439609	-0.669090328
404	1351.5	-0.809108142	-0.668925316
405	1352	-0.808674987	-0.668661259
406	1352.5	-0.808133815	-0.668295108
407	1353	-0.807490081	-0.667824829
408	1353.5	-0.80672221	-0.667249505
409	1354	-0.805850441	-0.666566655
410	1354.5	-0.804881631	-0.665774322
411	1355	-0.803777029	-0.664868663
412	1355.5	-0.802572026	-0.663843968
413	1356	-0.801215028	-0.662693349
414	1356.5	-0.799718459	-0.661409933
415	1357	-0.798064045	-0.659986994
416	1357.5	-0.796253529	-0.658415698
417	1358	-0.794271525	-0.656686013
418	1358.5	-0.792100582	-0.654787834
419	1359	-0.789724022	-0.652707303
420	1359.5	-0.787135001	-0.650427188
421	1360	-0.784298844	-0.647926609
422	1360.5	-0.781181853	-0.645183539
423	1361	-0.777815595	-0.642167985
424	1361.5	-0.774091014	-0.638846947
425	1362	-0.770058185	-0.635181253
426	1362.5	-0.765519254	-0.631130219
427	1363	-0.760591423	-0.626644774
428	1363.5	-0.75516584	-0.621671406
429	1364	-0.749114411	-0.616149694
430	1364.5	-0.742342909	-0.61001557
431	1365	-0.734918498	-0.603195454
432	1365.5	-0.726659645	-0.595609873
433	1366	-0.717472758	-0.587164683
434	1366.5	-0.707077389	-0.577759832
435	1367	-0.695697519	-0.567291629
436	1367.5	-0.683011246	-0.555664126
437	1368	-0.668511377	-0.542759187
438	1368.5	-0.652727819	-0.52847983
439	1369	-0.634417737	-0.512738069
440	1369.5	-0.615104555	-0.495464157
441	1370	-0.593438098	-0.476595534
442	1370.5	-0.569072649	-0.45610341
443	1371	-0.543912541	-0.433985281
444	1371.5	-0.51524231	-0.410270452
445	1372	-0.482783255	-0.385014606
446	1372.5	-0.448195319	-0.358371477
447	1373	-0.411053807	-0.330492968
448	1373.5	-0.372407784	-0.301563972
449	1374	-0.330083812	-0.271839303
450	1374.5	-0.287046803	-0.241572743
451	1375	-0.240434817	-0.211039601
452	1375.5	-0.194919356	-0.180512239
453	1376	-0.148061824	-0.150244304
454	1376.5	-0.102650724	-0.120468578
455	1377	-0.054885017	-0.091393585
456	1377.5	-0.015069733	-0.063178821
457	1378	0.022552534	-0.035978018
458	1378.5	0.058413191	-0.009890069
459	1379	0.091764699	0.015001545
460	1379.5	0.122858968	0.038656123
461	1380	0.154371754	0.061037161
462	1380.5	0.178492202	0.082130149
463	1381	0.20318333	0.101936472
464	1381.5	0.227752206	0.120486897
465	1382	0.247418191	0.137800924
466	1382.5	0.267857515	0.153906543
467	1383	0.284937256	0.168843742
468	1383.5	0.301441149	0.182662028
469	1384	0.316651525	0.195412204
470	1384.5	0.330620746	0.207136023
471	1385	0.343421204	0.217890387
472	1385.5	0.355114253	0.227721816
473	1386	0.36577315	0.236686062
474	1386.5	0.375532794	0.244824196
475	1387	0.384359803	0.252178818
476	1387.5	0.392369923	0.258798281
477	1388	0.399607499	0.264716722
478	1388.5	0.406071915	0.269972577
479	1389	0.411918151	0.274598454
480	1389.5	0.417245212	0.278636364
481	1390	0.421836267	0.282112513
482	1390.5	0.425931568	0.285060717
483	1391	0.429490156	0.287509789
484	1391.5	0.432514268	0.289493885
485	1392	0.435074641	0.291041567
486	1392.5	0.437161894	0.292168358
487	1393	0.438850397	0.292938165
488	1393.5	0.440139289	0.293367218
489	1394	0.441061911	0.293487666
490	1394.5	0.441656863	0.293330672
491	1395	0.441943308	0.292924503
492	1395.5	0.441945666	0.292289572
493	1396	0.441704899	0.291453258
494	1396.5	0.441244164	0.290435551
495	1397	0.440601059	0.289255702
496	1397.5	0.439781837	0.287942016
497	1398	0.4388323	0.286511075
498	1398.5	0.437745968	0.284985611
499	1399	0.436540056	0.283384115
500	1399.5	0.435214854	0.281724563
501	1400	0.433778791	0.280020257
502	1400.5	0.432208689	0.278284171
503	1401	0.43056599	0.276523647
504	1401.5	0.428831798	0.274743928
505	1402	0.427015439	0.272944953
506	1402.5	0.425117751	0.271124411
507	1403	0.423194126	0.269278196
508	1403.5	0.421181235	0.267400582
509	1404	0.419113962	0.265485506
510	1404.5	0.416962874	0.263533568
511	1405	0.414739855	0.261540356
512	1405.5	0.412417656	0.259506045
513	1406	0.410013182	0.257431429
514	1406.5	0.407508435	0.255313505
515	1407	0.404872227	0.253150318
516	1407.5	0.402176232	0.250934716
517	1408	0.399332839	0.248661476
518	1408.5	0.396387741	0.246327067
519	1409	0.393323916	0.243926381
520	1409.5	0.390108559	0.241458998
521	1410	0.386756018	0.238922097
522	1410.5	0.383243003	0.236323107
523	1411	0.379543136	0.233656424
524	1411.5	0.375721872	0.23092517
525	1412	0.371680916	0.228129449
526	1412.5	0.367356613	0.225257695
527	1413	0.362834201	0.222306339
528	1413.5	0.358037557	0.21926729
529	1414	0.352942857	0.216138116
530	1414.5	0.347661738	0.212911536
531	1415	0.342122523	0.209590718
532	1415.5	0.33615162	0.206184608
533	1416	0.330070435	0.202698415
534	1416.5	0.323749867	0.199137651
535	1417	0.317122709	0.195513409
536	1417.5	0.310315366	0.191830497
537	1418	0.303358035	0.188095066
538	1418.5	0.296231198	0.184309403
539	1419	0.289017799	0.180479122
540	1419.5	0.281559367	0.176608092
541	1420	0.273973965	0.172701735
542	1420.5	0.266155035	0.168768813
543	1421	0.258109185	0.164819451
544	1421.5	0.250056819	0.16086507
545	1422	0.241592717	0.156914758
546	1422.5	0.23309598	0.152973816
547	1423	0.224352452	0.149044319
548	1423.5	0.215434446	0.145128642
549	1424	0.206474956	0.141211879
550	1424.5	0.197393336	0.137290474
551	1425	0.188164255	0.133349309
552	1425.5	0.178812205	0.129384831
553	1426	0.169274808	0.125388754
554	1426.5	0.159498555	0.121361308
555	1427	0.149435091	0.117306072
556	1427.5	0.139171686	0.113228018
557	1428	0.128529181	0.109128818
558	1428.5	0.117693977	0.105017299
559	1429	0.106670459	0.100892726
560	1429.5	0.095555327	0.0967579
561	1430	0.084492127	0.092614355
562	1430.5	0.073453343	0.08846059
563	1431	0.062414982	0.084297312
564	1431.5	0.050965747	0.08012242
565	1432	0.039985918	0.075942447
566	1432.5	0.028946018	0.071750651
567	1433	0.017806999	0.067547992
568	1433.5	0.006799568	0.063334093
569	1434	-0.004447973	0.059114192
570	1434.5	-0.015091179	0.054878788
571	1435	-0.025783777	0.050640435
572	1435.5	-0.037161059	0.046394362
573	1436	-0.048200207	0.042149383
574	1436.5	-0.058628124	0.037906468
575	1437	-0.069810853	0.033669357
576	1437.5	-0.08026039	0.029446606
577	1438	-0.091115197	0.025237343
578	1438.5	-0.101374887	0.021057249
579	1439	-0.111447572	0.016909156
580	1439.5	-0.121404492	0.01280763
581	1440	-0.130907299	0.008756499
582	1440.5	-0.14034402	0.004770468
583	1441	-0.149399653	0.000851905
584	1441.5	-0.157510951	-0.002991341
585	1442	-0.166148464	-0.006760972
586	1442.5	-0.17434555	-0.010458179
587	1443	-0.182185997	-0.01408446
588	1443.5	-0.189620372	-0.017638697
589	1444	-0.196877816	-0.021120851
590	1444.5	-0.203547095	-0.024530138
591	1445	-0.21029063	-0.027866515
592	1445.5	-0.216258712	-0.031138073
593	1446	-0.222536473	-0.034347954
594	1446.5	-0.228172571	-0.03750443
595	1447	-0.23407911	-0.04062207
596	1447.5	-0.239574849	-0.043704959
597	1448	-0.244935865	-0.046746878
598	1448.5	-0.25021052	-0.04974453
599	1449	-0.255102991	-0.052671162
600	1449.5	-0.259709094	-0.05549595
601	1450	-0.26399561	-0.058197689
602	1450.5	-0.26809167	-0.060742579
603	1451	-0.271666232	-0.063116736
604	1451.5	-0.27487872	-0.065309017
605	1452	-0.277804241	-0.067326389
606	1452.5	-0.280466953	-0.069175261
607	1453	-0.282923991	-0.070877282
608	1453.5	-0.285217711	-0.072445212
609	1454	-0.287344093	-0.073893242
610	1454.5	-0.28929976	-0.075227188
611	1455	-0.291122016	-0.076448471
612	1455.5	-0.292688377	-0.077549922
613	1456	-0.294035806	-0.078517227
614	1456.5	-0.29512957	-0.079332852
615	1457	-0.295960673	-0.079981891
616	1457.5	-0.296514721	-0.080456373
617	1458	-0.296747645	-0.08073666
618	1458.5	-0.29663659	-0.080819958
619	1459	-0.296215348	-0.080698901
620	1459.5	-0.295394235	-0.080369327
621	1460	-0.294229324	-0.079834367
622	1460.5	-0.29272306	-0.079101222
623	1461	-0.290882031	-0.078174271
624	1461.5	-0.288788884	-0.077073728
625	1462	-0.286477722	-0.075801454
626	1462.5	-0.283985494	-0.074369817
627	1463	-0.281345221	-0.072777759
628	1463.5	-0.278548704	-0.071026096
629	1464.5	-0.272413545	-0.067019627
630	1465	-0.269046698	-0.064757618
631	1465.5	-0.26545099	-0.062339014
632	1466	-0.261606825	-0.05976403
633	1466.5	-0.257474316	-0.057054455
634	1467	-0.253159383	-0.054208194
635	1467.5	-0.248643428	-0.05124472
636	1468	-0.243926487	-0.048166352
637	1468.5	-0.239021939	-0.044983524
638	1469	-0.234051909	-0.041694915
639	1469.5	-0.228847782	-0.038308095
640	1470	-0.223442688	-0.034824072
641	1470.5	-0.217853699	-0.031247809
642	1471	-0.21205773	-0.027578579
643	1471.5	-0.20604235	-0.023817913
644	1472	-0.199804822	-0.019975914
645	1472.5	-0.193359083	-0.016055278
646	1473	-0.186706675	-0.012075951
647	1473.5	-0.180081707	-0.008054392
648	1474	-0.173172648	-0.0040119
649	1474.5	-0.166161604	4.05E-05
650	1475	-0.15908105	0.004093634
651	1475.5	-0.152073382	0.008139337
652	1476	-0.144899658	0.012191348
653	1476.5	-0.137725197	0.016256886
654	1477	-0.130533652	0.020347079
655	1477.5	-0.12315731	0.024463064
656	1478	-0.11616215	0.028598647
657	1478.5	-0.108990423	0.032746893
658	1479	-0.101792295	0.036890075
659	1479.5	-0.094588132	0.041014745
660	1480	-0.087368003	0.045102554
661	1480.5	-0.080388123	0.049142128
662	1481	-0.073419706	0.053127646
663	1481.5	-0.066289326	0.057053539
664	1482	-0.059305522	0.06091573
665	1482.5	-0.052724677	0.064727072
666	1483	-0.045853608	0.068482494
667	1483.5	-0.038972616	0.072202409
668	1484	-0.032581086	0.075884488
669	1484.5	-0.025864251	0.079534473
670	1485	-0.01943638	0.08315163
671	1485.5	-0.012964481	0.086736271
672	1486	-0.006929697	0.090282303
673	1486.5	-0.00081569	0.093787217
674	1487	0.005596049	0.097246609
675	1487.5	0.011723048	0.100661023
676	1488	0.017423466	0.104029336
677	1488.5	0.023624267	0.107356513
678	1489	0.029502573	0.110652863
679	1489.5	0.035462792	0.113910743
680	1490	0.041234325	0.117135139
681	1490.5	0.047120717	0.120323202
682	1491	0.052509055	0.123466789
683	1491.5	0.058011315	0.126559761
684	1492	0.063430455	0.129594896
685	1492.5	0.06866827	0.132567355
686	1493	0.07381798	0.135481519
687	1493.5	0.079124602	0.138337982
688	1494	0.084130781	0.1411432
689	1494.5	0.089331315	0.143904047
690	1495	0.094257804	0.146625032
691	1495.5	0.099237058	0.149302259
692	1496	0.103899866	0.151930397
693	1496.5	0.108684497	0.154510458
694	1497	0.112990311	0.157039421
695	1497.5	0.117371335	0.15950919
696	1498	0.121681356	0.16192508
697	1498.5	0.126022955	0.164295128
698	1499	0.130100398	0.166621241
699	1499.5	0.13437319	0.16891227
700	1500	0.138388166	0.17117222
701	1500.5	0.142514373	0.173407417
702	1501	0.146530774	0.175614986
703	1501.5	0.150559023	0.177797916
704	1502	0.154395207	0.179949287
705	1502.5	0.158419503	0.18206608
706	1503	0.162319366	0.18413574
707	1503.5	0.165999398	0.186148736
708	1504	0.169674056	0.188096416
709	1504.5	0.173001043	0.189969952
710	1505	0.176257347	0.191775281
711	1505.5	0.179294375	0.193511419
712	1506	0.182043532	0.195189735
713	1506.5	0.18454967	0.196825512
714	1507	0.187052055	0.198429914
715	1507.5	0.189380203	0.200013978
716	1508	0.191784376	0.201583448
717	1508.5	0.193936142	0.2031359
718	1509	0.196377778	0.204671588
719	1509.5	0.198612958	0.206180834
720	1510	0.201025463	0.207656596
721	1510.5	0.203285626	0.209095857
722	1511	0.205705597	0.210490697
723	1511.5	0.208192609	0.211839383
724	1512	0.210542131	0.213145626
725	1512.5	0.212924178	0.214409633
726	1513	0.215035769	0.215641752
727	1513.5	0.217268657	0.216842473
728	1514	0.219221161	0.218011641
729	1514.5	0.221412301	0.219155473
730	1515	0.223491841	0.220275198
731	1515.5	0.22545098	0.221370978
732	1516	0.227271827	0.222452865
733	1516.5	0.229322581	0.223520071
734	1517	0.231124054	0.224575276
735	1517.5	0.232871091	0.225614907
736	1518	0.234770578	0.226634169
737	1518.5	0.236241639	0.227627228
738	1519	0.238134771	0.228584138
739	1519.5	0.239900441	0.229497777
740	1520	0.241183918	0.230371323
741	1520.5	0.242518262	0.231202115
742	1521	0.244092011	0.231994428
743	1521.5	0.245438768	0.232752596
744	1522	0.24679875	0.233476793
745	1522.5	0.248071748	0.234170185
746	1523	0.249446748	0.234833038
747	1523.5	0.250478881	0.235466659
748	1524	0.25171595	0.236071638
749	1524.5	0.252923506	0.23665133
750	1525	0.253914689	0.237206958
751	1525.5	0.254924435	0.23773714
752	1526	0.255666935	0.238246729
753	1526.5	0.256408882	0.238737075
754	1527	0.257091357	0.239201586
755	1527.5	0.257680971	0.239644368
756	1528	0.257980946	0.240053341
757	1528.5	0.258674963	0.240430666
758	1529	0.259245072	0.24077753
759	1529.5	0.2599224	0.241087772
760	1530	0.260297292	0.241367393
761	1530.5	0.261216673	0.241620451
762	1531	0.261990686	0.241848076
763	1531.5	0.262611177	0.24204752
764	1532	0.263084752	0.242219357
765	1532.5	0.263544055	0.242364417
766	1533	0.263754218	0.24247883
767	1533.5	0.264484601	0.242566849
768	1534	0.264662837	0.242630682
769	1534.5	0.264387113	0.242673639
770	1535	0.264720698	0.242696412
771	1535.5	0.265273587	0.242699225
772	1536	0.265199354	0.242682379
773	1536.5	0.265438491	0.242641146
774	1537	0.265756071	0.242573255
775	1537.5	0.266287097	0.242473988
776	1538	0.265952442	0.242344156
777	1538.5	0.265687252	0.242178625
778	1539	0.265477098	0.241981704
779	1539.5	0.265241294	0.24175183
780	1540	0.264522579	0.241492558
781	1540.5	0.263975933	0.241206813
782	1541	0.263956178	0.240893799
783	1541.5	0.263099575	0.240556046
784	1542	0.262728802	0.24019728
785	1542.5	0.262258272	0.239816708
786	1543	0.261962663	0.239422584
787	1543.5	0.261916361	0.239016043
788	1544	0.261141947	0.238600787
789	1544.5	0.26071818	0.238175601
790	1545.5	0.259965432	0.237293198
791	1546	0.259077764	0.23683046
792	1546.5	0.258437316	0.236350033
793	1547	0.257987993	0.235861454
794	1547.5	0.257341967	0.235363897
795	1548	0.256709803	0.234863233
796	1548.5	0.256308256	0.234360974
797	1549	0.255710869	0.233863615
798	1549.5	0.255121553	0.233365168
799	1550	0.254901457	0.23286496
800	1550.5	0.254341355	0.232359196
801	1551	0.253823841	0.231842046
802	1551.5	0.253295922	0.231315296
803	1552	0.252678947	0.23077899
804	1552.5	0.251824561	0.230235438
805	1553	0.251375554	0.229686298
806	1553.5	0.250769807	0.229136279
807	1554	0.249981071	0.22858616
808	1554.5	0.24919765	0.228033844
809	1555	0.248485505	0.22748413
810	1555.5	0.247713148	0.226930864
811	1556	0.24692742	0.226377698
812	1556.5	0.2461383	0.225820143
813	1557	0.245382079	0.225263131
814	1557.5	0.244607186	0.224707732
815	1558	0.24387604	0.224152164
816	1558.5	0.243257418	0.223603982
817	1559	0.242462343	0.223061376
818	1559.5	0.241920118	0.222534446
819	1560	0.241275409	0.2220217
820	1560.5	0.240634057	0.221531121
821	1561	0.240002405	0.22106086
822	1561.5	0.239373861	0.220610424
823	1562	0.238949162	0.220169524
824	1562.5	0.23841179	0.219732041
825	1563	0.237751575	0.219287253
826	1563.5	0.237328424	0.21881758
827	1564	0.236615538	0.218325499
828	1564.5	0.235945398	0.217799417
829	1565	0.235059423	0.217247424
830	1565.5	0.234289282	0.216676268
831	1566	0.233312561	0.216087955
832	1566.5	0.232520334	0.215481167
833	1567	0.231735952	0.21486621
834	1567.5	0.23110175	0.214234524
835	1568.5	0.229560814	0.212915519
836	1569	0.228668787	0.212221637
837	1569.5	0.227738143	0.211498891
838	1570	0.226710981	0.210742014
839	1570.5	0.225534162	0.20994994
840	1571	0.224264906	0.209127361
841	1571.5	0.22296488	0.208268675
842	1572	0.221508813	0.207374386
843	1572.5	0.220150831	0.206443453
844	1573	0.218631968	0.205473119
845	1573.5	0.217240696	0.204462331
846	1574	0.215715515	0.203407538
847	1574.5	0.214213921	0.20231111
848	1575	0.212565222	0.201174477
849	1575.5	0.210820613	0.200001859
850	1576	0.209204763	0.198795907
851	1576.5	0.207360679	0.197561594
852	1577	0.205452497	0.196303778
853	1577.5	0.203794004	0.195031915
854	1578	0.201724433	0.19374803
855	1578.5	0.200050056	0.19245301
856	1579	0.197986479	0.191152228
857	1579.5	0.196306207	0.18984198
858	1580	0.194443217	0.188527953
859	1580.5	0.192477706	0.187207525
860	1581	0.190126317	0.185879688
861	1581.5	0.188672488	0.184549725
862	1582	0.186335976	0.183211241
863	1582.5	0.184194028	0.181873241
864	1583	0.182283031	0.180532057
865	1583.5	0.180599696	0.179190636
866	1584	0.178923661	0.177848698
867	1584.5	0.176981862	0.176506837
868	1585	0.174501327	0.175164755
869	1585.5	0.17273161	0.173823555
870	1586	0.171386515	0.17248538
871	1586.5	0.169176866	0.171144213
872	1587	0.167168501	0.169798664
873	1587.5	0.16584946	0.168451559
874	1588	0.163401876	0.167101879
875	1588.5	0.161759302	0.165747937
876	1589	0.160082671	0.164399276
877	1589.5	0.158259543	0.1630544
878	1590	0.156068052	0.161713408
879	1590.5	0.15415006	0.160376561
880	1591	0.15229539	0.159040937
881	1591.5	0.150289546	0.157708294
882	1592	0.148730899	0.156371759
883	1592.5	0.14692324	0.155035458
884	1593	0.144745828	0.153702082
885	1593.5	0.143289889	0.152371053
886	1594	0.141333147	0.151050596
887	1594.5	0.139660223	0.149737491
888	1595	0.13812587	0.148434107
889	1595.5	0.136138383	0.14713834
890	1596	0.134582326	0.145847363
891	1596.5	0.132667676	0.144567113
892	1597	0.130827769	0.143292353
893	1597.5	0.129027666	0.142028448
894	1598	0.127365127	0.140782642
895	1598.5	0.125713927	0.139551779
896	1599	0.124101392	0.138351573
897	1599.5	0.122521977	0.137180419
898	1600	0.121227815	0.136040774
899	1600.5	0.120099081	0.134937379
900	1601	0.118928995	0.13386682
901	1601.5	0.117606318	0.132831915
902	1602	0.116510308	0.131833347
903	1602.5	0.115436053	0.130864886
904	1603	0.114376594	0.129928225
905	1603.5	0.113318685	0.129016723
906	1604	0.112253333	0.128124309
907	1604.5	0.111170116	0.127247778
908	1605	0.11003701	0.126381402
909	1605.5	0.109211239	0.125512406
910	1606	0.106074145	0.12464403
911	1606.5	0.105451059	0.123768876
912	1607	0.103830007	0.122880107
913	1607.5	0.101629279	0.121969307
914	1608	0.100265168	0.121032038
915	1608.5	0.098988376	0.12006223
916	1609	0.097658791	0.119051646
917	1609.5	0.096332784	0.118002223
918	1610	0.096322637	0.11690823
919	1610.5	0.095175713	0.115774333
920	1611	0.092241274	0.114598166
921	1611.5	0.090807688	0.113381624
922	1612	0.089268669	0.112122021
923	1612.5	0.087657668	0.110820721
924	1613	0.085980853	0.109474709
925	1613.5	0.083371338	0.108086366
926	1614	0.081545262	0.106651723
927	1614.5	0.079669004	0.105171874
928	1615	0.077756513	0.103653331
929	1615.5	0.075798123	0.102104469
930	1616	0.073815174	0.100526245
931	1616.5	0.071825615	0.098939544
932	1617	0.069836769	0.097346329
933	1617.5	0.067874875	0.095761126
934	1618	0.06816111	0.094190423
935	1618.5	0.066271057	0.09264627
936	1619	0.064442322	0.091137493
937	1619.5	0.062704447	0.089672377
938	1620	0.061018909	0.088241163
939	1620.5	0.059443209	0.086875983
940	1621	0.05793819	0.085571428
941	1621.5	0.056527878	0.084343097
942	1622	0.055067572	0.08318839
943	1622.5	0.053811802	0.08211311
944	1623	0.052631881	0.081114807
945	1623.5	0.051533173	0.080192757
946	1624	0.050549956	0.079347159
947	1624.5	0.049657936	0.07857419
948	1625	0.048860635	0.077867806
949	1625.5	0.048172729	0.077225353
950	1626	0.047551603	0.076642106
951	1626.5	0.046807585	0.076115556
952	1627	0.046309151	0.075636784
953	1627.5	0.045845855	0.075198656
954	1628	0.045407534	0.074797005
955	1628.5	0.044989254	0.074414181
956	1629	0.044589983	0.074043023
957	1629.5	0.044429319	0.073669791
958	1630	0.043783386	0.073285433
959	1630.5	0.043266241	0.072883799
960	1631	0.043011171	0.072460296
961	1631.5	0.042367887	0.07202107
962	1632	0.042290471	0.071569294
963	1632.5	0.041908181	0.071106144
964	1633	0.041489389	0.070651181
965	1633.5	0.041077999	0.070198059
966	1634	0.040723305	0.069758486
967	1634.5	0.040390469	0.069331622
968	1635	0.040108603	0.06892411
969	1635.5	0.039663546	0.068557656
970	1636	0.03925301	0.068234135
971	1636.5	0.039282057	0.067982579
972	1637	0.039406912	0.067821202
973	1637.5	0.03967961	0.06777747
974	1638	0.040108016	0.067863756
975	1638.5	0.040333666	0.068098096
976	1639	0.041163372	0.06848407
977	1639.5	0.042224189	0.069040724
978	1640	0.043454684	0.069775559
979	1640.5	0.04489668	0.070697266
980	1641	0.0465424	0.071810229
981	1641.5	0.048401337	0.073126899
982	1642	0.050453338	0.074641851
983	1642.5	0.052243294	0.076359703
984	1643	0.054783637	0.078275859
985	1643.5	0.057572639	0.080385261
986	1644	0.06061702	0.082671479
987	1644.5	0.063943873	0.085138945
988	1645	0.067533742	0.08776583
989	1645.5	0.071385142	0.090542412
990	1646	0.075458984	0.093445941
991	1646.5	0.079749125	0.096476185
992	1647	0.084265005	0.099631798
993	1647.5	0.08896924	0.102909054
994	1648	0.093921712	0.106335572
995	1648.5	0.099137573	0.109915128
996	1649	0.104636865	0.113670071
997	1649.5	0.110461184	0.117617813
998	1650	0.116632704	0.121778913
999	1650.5	0.122370742	0.126162008
1000	1651	0.129297026	0.13079393
1001	1651.5	0.136578065	0.135668507
1002	1652	0.144209102	0.140797843
1003	1652.5	0.152223716	0.146188718
1004	1653	0.160604254	0.151854149
1005	1653.5	0.169347638	0.157776238
1006	1654	0.17843913	0.163950824
1007	1654.5	0.187864319	0.170351329
1008	1655	0.197627101	0.176944568
1009	1655.5	0.207661218	0.183711359
1010	1656	0.217917574	0.190600267
1011	1656.5	0.228326233	0.197569992
1012	1657	0.238810965	0.204575067
1013	1657.5	0.25056676	0.211555435
1014	1658	0.260911247	0.218469705
1015	1658.5	0.271067332	0.225265677
1016	1659	0.280965737	0.231903669
1017	1659.5	0.290561327	0.238340314
1018	1660	0.299797969	0.24453217
1019	1660.5	0.308677519	0.250470573
1020	1661	0.317144474	0.256123373
1021	1661.5	0.325177556	0.261481363
1022	1662	0.332769159	0.266535892
1023	1662.5	0.339925018	0.271282988
1024	1663	0.346660983	0.275737157
1025	1663.5	0.35261245	0.279926187
1026	1664	0.358641476	0.283874348
1027	1664.5	0.364374072	0.287612335
1028	1665	0.369882179	0.291186276
1029	1665.5	0.375207157	0.294642555
1030	1666	0.381103312	0.298037985
1031	1666.5	0.38727495	0.301433672
1032	1667	0.391793078	0.30487696
1033	1667.5	0.397125136	0.308426671
1034	1668	0.402618521	0.312127634
1035	1668.5	0.40832666	0.316028921
1036	1669	0.41433465	0.320185539
1037	1669.5	0.420672941	0.324615107
1038	1670	0.42739862	0.329352111
1039	1670.5	0.434558026	0.334415495
1040	1671	0.442243772	0.339831451
1041	1671.5	0.449550636	0.3456001
1042	1672	0.457445612	0.351738793
1043	1672.5	0.466103394	0.358221354
1044	1673	0.475101285	0.365043012
1045	1673.5	0.484420308	0.37219098
1046	1674	0.493937685	0.379654706
1047	1674.5	0.503865724	0.387415899
1048	1675	0.514047601	0.395468074
1049	1675.5	0.524310838	0.403775018
1050	1676	0.534913667	0.412315077
1051	1676.5	0.545478868	0.421066174
1052	1677	0.556387571	0.430017918
1053	1677.5	0.567157641	0.43914536
1054	1678	0.578257386	0.448445557
1055	1678.5	0.589698495	0.457868536
1056	1679	0.600732562	0.467407298
1057	1679.5	0.611793522	0.477053859
1058	1680	0.622873571	0.486788096
1059	1680.5	0.633691762	0.496608414
1060	1681	0.644672569	0.506494836
1061	1681.5	0.655649983	0.516437812
1062	1682	0.666297423	0.526393192
1063	1682.5	0.676890512	0.536342454
1064	1683	0.687222003	0.546257877
1065	1683.5	0.697631799	0.556119386
1066	1684	0.707658013	0.565893615
1067	1684.5	0.717491775	0.575553161
1068	1685	0.726946957	0.585076253
1069	1685.5	0.736232527	0.594428764
1070	1686	0.745272726	0.603594655
1071	1686.5	0.753867466	0.612552978
1072	1687	0.762321144	0.621287655
1073	1687.5	0.770376819	0.629790862
1074	1688	0.77811263	0.638056075
1075	1688.5	0.785600313	0.646068718
1076	1689	0.792779056	0.653825198
1077	1689.5	0.799680819	0.661331962
1078	1690	0.806301423	0.668590039
1079	1690.5	0.812675029	0.675603615
1080	1691	0.818786978	0.682378176
1081	1691.5	0.824654991	0.688923387
1082	1692	0.830290377	0.695247593
1083	1692.5	0.835710919	0.701360781
1084	1693	0.840918972	0.707274051
1085	1693.5	0.845940084	0.713002148
1086	1694	0.850768229	0.718543754
1087	1694.5	0.855418975	0.723909489
1088	1695	0.85991276	0.729106171
1089	1695.5	0.864212107	0.734128261
1090	1696	0.868353364	0.738976083
1091	1696.5	0.872322662	0.743643531
1092	1697	0.876127589	0.748128561
1093	1697.5	0.879766277	0.752426764
1094	1698	0.88323004	0.756534
1095	1698.5	0.8865103	0.760446211
1096	1699	0.889623573	0.764161584
1097	1699.5	0.892556465	0.767679498
1098	1700	0.895316129	0.770995955
1099	1700.5	0.897901535	0.77411135
1100	1701	0.900310671	0.777028253
1101	1701.5	0.902548757	0.779747345
1102	1702	0.904619789	0.782269947
1103	1702.5	0.906539838	0.784604992
1104	1703	0.908300193	0.786759249
1105	1703.5	0.909919302	0.788740298
1106	1704	0.911410214	0.790556345
1107	1704.5	0.912766819	0.792219135
1108	1705	0.914006832	0.793736799
1109	1705.5	0.915141436	0.795118748
1110	1706	0.916163443	0.796371259
1111	1706.5	0.917090268	0.79750453
1112	1707	0.917923818	0.798523646
1113	1707.5	0.918669894	0.799436653
1114	1708	0.91934379	0.800252792
1115	1708.5	0.919934775	0.800975451
1116	1709	0.920459704	0.801616926
1117	1709.5	0.920922045	0.80218223
1118	1710	0.921328988	0.802676516
1119	1710.5	0.921681912	0.803104918
1120	1711	0.921984938	0.803470167
1121	1711.5	0.922238268	0.803774937
1122	1712	0.922444196	0.804022305
1123	1712.5	0.922599542	0.804213973
1124	1713	0.922716718	0.804351932
1125	1713.5	0.922792933	0.804440034
1126	1714	0.922832487	0.804480778
1127	1714.5	0.92283457	0.804477015
1128	1715	0.922803009	0.80443185
1129	1715.5	0.922740114	0.80434896
1130	1716	0.922647138	0.804232999
1131	1716.5	0.922529886	0.804087058
1132	1717	0.922387088	0.803913511
1133	1717.5	0.922225221	0.803715948
1134	1718	0.922045078	0.803495861
1135	1718.5	0.921849989	0.803256784
1136	1719	0.92164103	0.803000167
1137	1719.5	0.921416874	0.802728392
1138	1720	0.921178354	0.802442246
1139	1720.5	0.920922758	0.802141071
1140	1721	0.920647621	0.801822408
1141	1721.5	0.920350614	0.801483703
1142	1722	0.920026308	0.801118344
1143	1722.5	0.919668328	0.800717589
1144	1723	0.919273322	0.800276265
1145	1723.5	0.918830758	0.799783817
1146	1724	0.918332128	0.799228205
1147	1724.5	0.917768335	0.798598772
1148	1725	0.917136517	0.797884981
1149	1725.5	0.916415479	0.797074331
1150	1726	0.915605434	0.7961559
1151	1726.5	0.914699007	0.795120039
1152	1727	0.913689751	0.793956114
1153	1727.5	0.912572409	0.792656591
1154	1728	0.911340592	0.791213326
1155	1728.5	0.909990445	0.789621235
1156	1729	0.908510681	0.787873967
1157	1729.5	0.906909624	0.78596492
1158	1730	0.905184404	0.78389971
1159	1730.5	0.903331827	0.781675584
1160	1731	0.901347376	0.779294603
1161	1731.5	0.899242285	0.776761345
1162	1732	0.897016193	0.77408504
1163	1732.5	0.89468262	0.771273295
1164	1733	0.892252677	0.768343369
1165	1733.5	0.889730327	0.765307163
1166	1734	0.887134453	0.762182292
1167	1734.5	0.884472296	0.758987364
1168	1735	0.881765291	0.755744037
1169	1735.5	0.879030087	0.752473231
1170	1736	0.876285578	0.749203872
1171	1736.5	0.87354793	0.74595065
1172	1737	0.870841983	0.742744231
1173	1737.5	0.868191237	0.739609464
1174	1738	0.865620492	0.736570856
1175	1738.5	0.863149491	0.733651218
1176	1739	0.860791416	0.730874722
1177	1739.5	0.858569823	0.728262257
1178	1740	0.856499551	0.725830887
1179	1740.5	0.854592263	0.723595076
1180	1741	0.852858083	0.721569794
1181	1741.5	0.851301661	0.719762213
1182	1742	0.849932556	0.718178716
1183	1742.5	0.848752135	0.716819656
1184	1743	0.847771577	0.715694117
1185	1743.5	0.846975949	0.71477987
1186	1744	0.84636991	0.714081081
1187	1744.5	0.845942857	0.713587154
1188	1745	0.845690682	0.713289055
1189	1745.5	0.845597099	0.713175479
1190	1746	0.845651325	0.713228207
1191	1746.5	0.845835934	0.713434369
1192	1747	0.84613117	0.71377471
1193	1747.5	0.846521727	0.71423052
1194	1748	0.846990479	0.714788489
1195	1748.5	0.847522055	0.715431935
1196	1749	0.848108363	0.716145069
1197	1749.5	0.848737433	0.716916241
1198	1750	0.849401572	0.717732168
1199	1750.5	0.85008624	0.718574334
1200	1751	0.850781727	0.719433883
1201	1751.5	0.851474982	0.720297048
1202	1752	0.852160119	0.72115131
1203	1752.5	0.852823411	0.721986118
1204	1753	0.853460421	0.722791843
1205	1753.5	0.854064675	0.723559736
1206	1754	0.854631456	0.724281303
1207	1754.5	0.855155305	0.724948835
1208	1755	0.855633181	0.725555324
1209	1755.5	0.856050299	0.726087942
1210	1756	0.856398209	0.726538909
1211	1756.5	0.85666109	0.72689314
1212	1757	0.856821365	0.727133506
1213	1757.5	0.856874678	0.727256979
1214	1758	0.856809134	0.727248331
1215	1758.5	0.856620186	0.727099753
1216	1759	0.856303918	0.726802151
1217	1759.5	0.855858829	0.726350424
1218	1760	0.855285007	0.725741067
1219	1760.5	0.854578382	0.72496907
1220	1761	0.853733671	0.724030299
1221	1761.5	0.852749509	0.722920444
1222	1762	0.851619645	0.721638127
1223	1762.5	0.850339022	0.720178428
1224	1763	0.848904328	0.718543591
1225	1763.5	0.847320495	0.716735181
1226	1764	0.845584627	0.714758538
1227	1764.5	0.843704369	0.712620795
1228	1765	0.841689043	0.710332029
1229	1765.5	0.839546125	0.70790026
1230	1766	0.837287348	0.705340515
1231	1766.5	0.834930965	0.702666737
1232	1767	0.832486621	0.699892782
1233	1767.5	0.829969319	0.697030342
1234	1768	0.827392622	0.694097001
1235	1768.5	0.824756905	0.691101452
1236	1769	0.822082303	0.688058103
1237	1769.5	0.819371271	0.684977562
1238	1770	0.816625491	0.681869243
1239	1770.5	0.81386635	0.678745981
1240	1771	0.811093322	0.675617028
1241	1771.5	0.808311596	0.672489531
1242	1772	0.805527157	0.669377903
1243	1772.5	0.802758337	0.66628106
1244	1773	0.800002885	0.663205207
1245	1773.5	0.797267232	0.660155884
1246	1774	0.794559491	0.65713341
1247	1774.5	0.791861609	0.654142045
1248	1775	0.789185164	0.651186623
1249	1775.5	0.786531308	0.648270978
1250	1776	0.783909224	0.645401121
1251	1776.5	0.781328267	0.64258481
1252	1777	0.778794573	0.639826455
1253	1777.5	0.776315322	0.63712932
1254	1778	0.77388921	0.634496712
1255	1778.5	0.77154659	0.631929182
1256	1779	0.769286289	0.629429222
1257	1779.5	0.767068271	0.626998155
1258	1780	0.764910367	0.624639413
1259	1780.5	0.762811413	0.62235261
1260	1781	0.760773907	0.620139195
1261	1781.5	0.758763952	0.617997417
1262	1782	0.756872677	0.615930577
1263	1782.5	0.755015646	0.613937217
1264	1783	0.753217237	0.612016488
1265	1783.5	0.751491047	0.610168376
1266	1784	0.74983723	0.60839467
1267	1784.5	0.748264252	0.606695626
1268	1785	0.746767309	0.605072345
1269	1785.5	0.745341964	0.603521238
1270	1786	0.744016926	0.602040954
1271	1786.5	0.742718728	0.600627224
1272	1787	0.741476047	0.59927642
1273	1787.5	0.740278911	0.597976958
1274	1788	0.739124409	0.596728312
1275	1788.5	0.738001656	0.595522243
1276	1789	0.736919257	0.594358816
1277	1789.5	0.735819864	0.593230853
1278	1790	0.734781722	0.592133588
1279	1790.5	0.733731122	0.591059116
1280	1791	0.732718379	0.590005431
1281	1791.5	0.731715532	0.588965188
1282	1792	0.730727214	0.587933168
1283	1792.5	0.729746464	0.586900062
1284	1793	0.728765893	0.585863141
1285	1793.5	0.727780568	0.584818945
1286	1794	0.726785004	0.583759892
1287	1794.5	0.725772907	0.582684215
1288	1795	0.72473887	0.581587389
1289	1795.5	0.723679872	0.580473244
1290	1796	0.722611064	0.579336083
1291	1796.5	0.721474378	0.578181493
1292	1797	0.720367169	0.577009426
1293	1797.5	0.719217731	0.575818343
1294	1798	0.718108917	0.574616378
1295	1798.5	0.716956543	0.573399785
1296	1799	0.715748489	0.572169747
1297	1799.5	0.714636061	0.570930386
1298	1800	0.713427777	0.56967805
1299	1800.5	0.712225541	0.568421439
1300	1801	0.711010468	0.567159205
1301	1801.5	0.709809023	0.565901183
1302	1802	0.708600597	0.564650982
1303	1802.5	0.707381344	0.563413503
1304	1803	0.706250313	0.562188104
1305	1803.5	0.705074406	0.560979638
1306	1804	0.703969676	0.559784047
1307	1804.5	0.702819668	0.5586066
1308	1805	0.701691781	0.557441984
1309	1805.5	0.70066039	0.556296531
1310	1806	0.699559553	0.555171271
1311	1806.5	0.698487635	0.554068446
1312	1807	0.697447049	0.552991076
1313	1807.5	0.696430534	0.5519383
1314	1808	0.695443913	0.55090691
1315	1808.5	0.694532313	0.549891015
1316	1809	0.693525532	0.548882831
1317	1809.5	0.692599663	0.547874176
1318	1810	0.691634471	0.546860595
1319	1810.5	0.690716185	0.545835723
1320	1811	0.689749183	0.544797643
1321	1811.5	0.68870139	0.543743508
1322	1812	0.687686361	0.542677576
1323	1812.5	0.686691207	0.54159727
1324	1813	0.685571695	0.54050487
1325	1813.5	0.684486398	0.539398647
1326	1814	0.683434475	0.538273354
1327	1814.5	0.682282057	0.537127443
1328	1815	0.681231427	0.535958356
1329	1815.5	0.680042385	0.534761395
1330	1816	0.678848884	0.533535629
1331	1816.5	0.677573627	0.532275713
1332	1817	0.67634059	0.530979297
1333	1817.5	0.675055885	0.529641337
1334	1818	0.673727806	0.528266195
1335	1818.5	0.672334508	0.526847454
1336	1819	0.670918147	0.525385159
1337	1819.5	0.66944762	0.523886756
1338	1820	0.667951976	0.522354807
1339	1820.5	0.666429638	0.520794107
1340	1821	0.664912465	0.519216418
1341	1821.5	0.663480985	0.517629106
1342	1822	0.66177946	0.516038267
1343	1822.5	0.660395163	0.514449081
1344	1823	0.658879733	0.512859591
1345	1823.5	0.657363702	0.511274814
1346	1824	0.655836029	0.509691204
1347	1824.5	0.654288755	0.508103898
1348	1825	0.652726943	0.506516676
1349	1825.5	0.651157648	0.50492367
1350	1826	0.649589333	0.503322215
1351	1826.5	0.648018017	0.501711038
1352	1827	0.646450955	0.500091752
1353	1827.5	0.644884627	0.498459272
1354	1828	0.643312647	0.496818777
1355	1828.5	0.641593986	0.495170172
1356	1829	0.639974559	0.493515237
1357	1829.5	0.638336454	0.491853063
1358	1830	0.636802354	0.490182697
1359	1830.5	0.635111038	0.488499876
1360	1831	0.633402177	0.48679842
1361	1831.5	0.631679715	0.485073445
1362	1832	0.629944637	0.48332219
1363	1832.5	0.628190372	0.481536772
1364	1833	0.626412768	0.479717003
1365	1833.5	0.624683308	0.477861606
1366	1834	0.622795356	0.475969053
1367	1834.5	0.620970738	0.474044036
1368	1835	0.619000635	0.472078134
1369	1835.5	0.616900675	0.470076978
1370	1836	0.614964297	0.468033337
1371	1836.5	0.612921055	0.465944999
1372	1837	0.610826075	0.463809748
1373	1837.5	0.608655262	0.461629472
1374	1838	0.606307637	0.45940304
1375	1838.5	0.604031352	0.457130385
1376	1839	0.6017207	0.454811585
1377	1839.5	0.599369009	0.45245293
1378	1840	0.596976628	0.450048407
1379	1840.5	0.594540752	0.447600145
1380	1841	0.592049094	0.445109009
1381	1841.5	0.589506756	0.44257663
1382	1842	0.587029948	0.44000959
1383	1842.5	0.584396143	0.43741385
1384	1843	0.581759831	0.434791057
1385	1843.5	0.578996946	0.432148706
1386	1844	0.576433388	0.429489105
1387	1844.5	0.573767774	0.42681191
1388	1845	0.571126934	0.424114617
1389	1845.5	0.568393128	0.42139352
1390	1846	0.565688776	0.418650368
1391	1846.5	0.562953508	0.415871453
1392	1847	0.560194673	0.413073377
1393	1847.5	0.557413603	0.41024883
1394	1848	0.554595867	0.40740128
1395	1848.5	0.551763922	0.404535912
1396	1849	0.548914764	0.40165218
1397	1849.5	0.546053299	0.398750066
1398	1850	0.543185427	0.395827902
1399	1850.5	0.54032696	0.392891682
1400	1851	0.537459237	0.389934325
1401	1851.5	0.534595711	0.386957024
1402	1852	0.531720948	0.383952112
1403	1852.5	0.528919178	0.380918262
1404	1853	0.525992594	0.377851296
1405	1853.5	0.522981476	0.374751763
1406	1854	0.520031543	0.371616895
1407	1854.5	0.516924193	0.368444637
1408	1855	0.513835163	0.365240046
1409	1855.5	0.510668175	0.361996423
1410	1856	0.507464848	0.358709698
1411	1856.5	0.504179721	0.355381794
1412	1857	0.500845701	0.35200072
1413	1857.5	0.497447543	0.348565619
1414	1858	0.493960768	0.345065206
1415	1858.5	0.490407222	0.341501903
1416	1859	0.486710989	0.337871729
1417	1859.5	0.483010859	0.334172395
1418	1860	0.479348702	0.330405897
1419	1860.5	0.475519562	0.326565589
1420	1861	0.47163135	0.322648667
1421	1861.5	0.467676722	0.318647111
1422	1862	0.463623219	0.314543313
1423	1862.5	0.459462256	0.31032394
1424	1863	0.455161934	0.3059748
1425	1863.5	0.450708685	0.301482503
1426	1864	0.446075376	0.296840677
1427	1864.5	0.441238948	0.292033554
1428	1865	0.436223668	0.287057501
1429	1865.5	0.430966581	0.28188947
1430	1866	0.42556056	0.276521932
1431	1866.5	0.419970306	0.270931188
1432	1867	0.414161226	0.265096679
1433	1867.5	0.408222276	0.258992627
1434	1868	0.402052005	0.252586624
1435	1868.5	0.39581286	0.245849187
1436	1869	0.389229526	0.238741978
1437	1869.5	0.382156306	0.231219317
1438	1870	0.374478663	0.223234921
1439	1870.5	0.366100353	0.21473595
1440	1871	0.356923395	0.20566342
1441	1871.5	0.346874935	0.195947674
1442	1872	0.335808259	0.185518004
1443	1872.5	0.32365752	0.174279508
1444	1873	0.310220956	0.162152051
1445	1873.5	0.295315079	0.14902675
1446	1874	0.278602141	0.13479735
1447	1874.5	0.259750201	0.119355163
1448	1875	0.238371418	0.102567619
1449	1875.5	0.213993979	0.084311956
1450	1876	0.186100386	0.064426026
1451	1876.5	0.154250935	0.042757106
1452	1877	0.117898192	0.019132756
1453	1877.5	0.076536736	-0.006634787
1454	1878	0.029844957	-0.034695644
1455	1878.5	-0.022551685	-0.0652738
1456	1879	-0.080493578	-0.098356992
1457	1879.5	-0.14352509	-0.133993848
1458	1880	-0.210550871	-0.172104684
1459	1880.5	-0.279517339	-0.212373849
1460	1881	-0.347772299	-0.254369351
1461	1881.5	-0.412208827	-0.297356242
1462	1882	-0.470071903	-0.340416395
1463	1882.5	-0.519344935	-0.382489088
1464	1883	-0.560236541	-0.422395067
1465	1883.5	-0.59939626	-0.459118318
1466	1884	-0.631994446	-0.491769814
1467	1884.5	-0.65837846	-0.519801299
1468	1885	-0.679682141	-0.543004263
1469	1885.5	-0.69615561	-0.561479451
1470	1886	-0.7085209	-0.575581686
1471	1886.5	-0.717226093	-0.585812856
1472	1887	-0.722977138	-0.592745832
1473	1887.5	-0.726355033	-0.596955133
1474	1888	-0.727804382	-0.598968798
1475	1888.5	-0.727950193	-0.5992447
1476	1889	-0.726826703	-0.598170374
1477	1889.5	-0.724975879	-0.59606839
1478	1890	-0.722464785	-0.593194497
1479	1890.5	-0.719541239	-0.589758335
1480	1891	-0.716270478	-0.585923672
1481	1891.5	-0.712832467	-0.581822057
1482	1892	-0.709178685	-0.577561184
1483	1892.5	-0.705418398	-0.573222423
1484	1893	-0.701639906	-0.568870788
1485	1893.5	-0.697800204	-0.56455984
1486	1894	-0.694071351	-0.560327552
1487	1894.5	-0.690426638	-0.556206466
1488	1895	-0.686915777	-0.552217125
1489	1895.5	-0.683566757	-0.548372327
1490	1896	-0.680394864	-0.544676275
1491	1896.5	-0.677399045	-0.541132738
1492	1897	-0.674573149	-0.537738847
1493	1897.5	-0.671890547	-0.534488568
1494	1898	-0.669387856	-0.531378277
1495	1898.5	-0.666989589	-0.528399735
1496	1899	-0.664688405	-0.525548779
1497	1899.5	-0.662459677	-0.522820662
1498	1900	-0.660288498	-0.520206157
1499	1900.5	-0.658158762	-0.517697058
1500	1901	-0.656081781	-0.515286534
1501	1901.5	-0.654076786	-0.512964946
1502	1902	-0.652118035	-0.510726976
1503	1902.5	-0.650235033	-0.508566628
1504	1903	-0.648413386	-0.506483309
1505	1903.5	-0.646729146	-0.504473473
1506	1904	-0.645088861	-0.502538672
1507	1904.5	-0.643540449	-0.500676205
1508	1905	-0.642069606	-0.498884881
1509	1905.5	-0.640672478	-0.497164697
1510	1906	-0.639352542	-0.495517027
1511	1906.5	-0.638100848	-0.493942542
1512	1907	-0.636919969	-0.49244287
1513	1907.5	-0.635796047	-0.491017201
1514	1908	-0.634719716	-0.48966055
1515	1908.5	-0.633682739	-0.488369259
1516	1909	-0.6326703	-0.487137472
1517	1909.5	-0.631669705	-0.485949441
1518	1910	-0.630673516	-0.484798138
1519	1910.5	-0.629683446	-0.483674818
1520	1911	-0.628720562	-0.482571171
1521	1911.5	-0.627767973	-0.481484975
1522	1912	-0.626881117	-0.480415887
1523	1912.5	-0.626053562	-0.479370018
1524	1913	-0.625326472	-0.478354476
1525	1913.5	-0.624670413	-0.477374826
1526	1914	-0.624080691	-0.4764403
1527	1914.5	-0.623521888	-0.475554256
1528	1915	-0.622979659	-0.474721687
1529	1915.5	-0.62243386	-0.473942212
1530	1916	-0.621876952	-0.473211828
1531	1916.5	-0.621320195	-0.472522253
1532	1917	-0.620766113	-0.471866082
1533	1917.5	-0.620225373	-0.471232487
1534	1918	-0.619729023	-0.470613981
1535	1918.5	-0.619215947	-0.470001701
1536	1919	-0.618725037	-0.469393722
1537	1919.5	-0.618233334	-0.468785073
1538	1920	-0.617724971	-0.468174293
1539	1920.5	-0.617218637	-0.467562282
1540	1921	-0.616716279	-0.466949184
1541	1921.5	-0.616217451	-0.466337082
1542	1922	-0.615731666	-0.465731164
1543	1922.5	-0.61526666	-0.465139266
1544	1923	-0.614829953	-0.464569894
1545	1923.5	-0.614429333	-0.46403373
1546	1924	-0.614061362	-0.463541325
1547	1924.5	-0.613753005	-0.463094704
1548	1925	-0.613497323	-0.462698018
1549	1925.5	-0.613300337	-0.46235098
1550	1926	-0.61313126	-0.462048647
1551	1926.5	-0.613007013	-0.461785505
1552	1927	-0.612895057	-0.461555702
1553	1927.5	-0.612783263	-0.461351851
1554	1928	-0.612652661	-0.461169095
1555	1928.5	-0.612494011	-0.461003409
1556	1929	-0.612294297	-0.460854037
1557	1929.5	-0.612056686	-0.460720666
1558	1930	-0.611778383	-0.460609601
1559	1930.5	-0.611489234	-0.460524859
1560	1931	-0.611233083	-0.460469463
1561	1931.5	-0.61102877	-0.460444985
1562	1932	-0.610904968	-0.460447703
1563	1932.5	-0.610885102	-0.460469165
1564	1933	-0.610967973	-0.460500276
1565	1933.5	-0.611146787	-0.46053531
1566	1934	-0.611393682	-0.460569367
1567	1934.5	-0.6116809	-0.460609026
1568	1935	-0.611984657	-0.460663753
1569	1935.5	-0.612282294	-0.460746719
1570	1936	-0.612589402	-0.46087616
1571	1936.5	-0.612891366	-0.461065773
1572	1937	-0.613219266	-0.461324407
1573	1937.5	-0.613568262	-0.461653556
1574	1938	-0.613939949	-0.462042761
1575	1938.5	-0.61433283	-0.462473431
1576	1939	-0.614732439	-0.462921985
1577	1939.5	-0.615122972	-0.463362094
1578	1940	-0.615495479	-0.463775217
1579	1940.5	-0.615842168	-0.46415089
1580	1941	-0.616154738	-0.464488938
1581	1941.5	-0.616478624	-0.464798494
1582	1942	-0.616777176	-0.465098617
1583	1942.5	-0.61707591	-0.465408245
1584	1943	-0.617379895	-0.465747299
1585	1943.5	-0.6177069	-0.46612935
1586	1944	-0.618043153	-0.466561209
1587	1944.5	-0.618410859	-0.467041549
1588	1945	-0.618815426	-0.467559726
1589	1945.5	-0.6192625	-0.468103287
1590	1946	-0.619744791	-0.468658006
1591	1946.5	-0.620248259	-0.469209587
1592	1947	-0.620759229	-0.469755442
1593	1947.5	-0.621267393	-0.470297521
1594	1948	-0.621750262	-0.47084486
1595	1948.5	-0.622232238	-0.471409023
1596	1949	-0.622727612	-0.472003111
1597	1949.5	-0.623231101	-0.47263191
1598	1950	-0.623766658	-0.473294638
1599	1950.5	-0.624341953	-0.473986947
1600	1951	-0.624964978	-0.474699093
1601	1951.5	-0.625597292	-0.475420401
1602	1952	-0.626281113	-0.476142738
1603	1952.5	-0.626980032	-0.476860972
1604	1953	-0.627695037	-0.477572869
1605	1953.5	-0.628428854	-0.478276353
1606	1954	-0.629171475	-0.478973464
1607	1954.5	-0.629922073	-0.479664893
1608	1955	-0.630669599	-0.480355166
1609	1955.5	-0.631400894	-0.481044755
1610	1956	-0.632102287	-0.481737092
1611	1956.5	-0.632757909	-0.482432085
1612	1957	-0.633369636	-0.483131654
1613	1957.5	-0.63392268	-0.483839397
1614	1958	-0.63444421	-0.4845584
1615	1958.5	-0.634950813	-0.48529343
1616	1959	-0.635463496	-0.486047763
1617	1959.5	-0.636018008	-0.486822596
1618	1960	-0.636596107	-0.487614574
1619	1960.5	-0.637228709	-0.488417762
1620	1961	-0.637917294	-0.489224236
1621	1961.5	-0.63864644	-0.490026804
1622	1962	-0.639413756	-0.490825047
1623	1962.5	-0.640201673	-0.491616093
1624	1963	-0.640997789	-0.492404737
1625	1963.5	-0.641780509	-0.493195574
1626	1964	-0.642533718	-0.493993029
1627	1964.5	-0.643245007	-0.494801978
1628	1965	-0.643920093	-0.495627047
1629	1965.5	-0.644562131	-0.496472431
1630	1966	-0.645222258	-0.497343321
1631	1966.5	-0.645914855	-0.498243014
1632	1967	-0.646661517	-0.499172728
1633	1967.5	-0.647469577	-0.500129598
1634	1968	-0.648332339	-0.501108642
1635	1968.5	-0.649235038	-0.502102062
1636	1969	-0.650154556	-0.503101073
1637	1969.5	-0.65107395	-0.504097925
1638	1970	-0.651980023	-0.505087573
1639	1970.5	-0.65286537	-0.506069008
1640	1971	-0.653727629	-0.50704212
1641	1971.5	-0.654566231	-0.508011027
1642	1972	-0.655390235	-0.508979185
1643	1972.5	-0.656203553	-0.509953027
1644	1973	-0.657018739	-0.510937311
1645	1973.5	-0.657843921	-0.511934034
1646	1974	-0.658684097	-0.512943615
1647	1974.5	-0.659538033	-0.513962231
1648	1975	-0.660403371	-0.514981741
1649	1975.5	-0.661270728	-0.515994921
1650	1976	-0.662133273	-0.516993428
1651	1976.5	-0.662986017	-0.517973212
1652	1977	-0.663827687	-0.518934667
1653	1977.5	-0.664668776	-0.51988263
1654	1978	-0.665527557	-0.52082066
1655	1978.5	-0.666375304	-0.52175578
1656	1979	-0.667263609	-0.522692242
1657	1979.5	-0.668157075	-0.523632753
1658	1980	-0.669083441	-0.52457998
1659	1980.5	-0.670012457	-0.525537955
1660	1981	-0.670916816	-0.526511035
1661	1981.5	-0.671802784	-0.527500438
1662	1982	-0.672667338	-0.528511325
1663	1982.5	-0.673508032	-0.529542444
1664	1983	-0.674329791	-0.530591558
1665	1983.5	-0.675139731	-0.531656711
1666	1984	-0.67594536	-0.532734698
1667	1984.5	-0.676765424	-0.533824165
1668	1985	-0.677607613	-0.534923786
1669	1985.5	-0.678489708	-0.536032579
1670	1986	-0.679414848	-0.537150492
1671	1986.5	-0.680391244	-0.538276965
1672	1987	-0.681409064	-0.539407622
1673	1987.5	-0.682458538	-0.54053849
1674	1988	-0.683500629	-0.541665693
1675	1988.5	-0.684564506	-0.542787516
1676	1989	-0.685610101	-0.543903786
1677	1989.5	-0.686640218	-0.545019764
1678	1990	-0.687655457	-0.54614172
1679	1990.5	-0.688661496	-0.547276227
1680	1991	-0.689674186	-0.548427822
1681	1991.5	-0.690696718	-0.549597394
1682	1992	-0.691731262	-0.550780803
1683	1992.5	-0.69277582	-0.551972507
1684	1993	-0.693826898	-0.553165416
1685	1993.5	-0.694883003	-0.554354551
1686	1994	-0.695945065	-0.555537627
1687	1994.5	-0.697020834	-0.556716196
1688	1995	-0.698109082	-0.557893818
1689	1995.5	-0.699210778	-0.559073399
1690	1996	-0.700325866	-0.560256281
1691	1996.5	-0.701389129	-0.561440516
1692	1997	-0.70240017	-0.56262441
1693	1997.5	-0.703384253	-0.563805652
1694	1998	-0.704303783	-0.564983345
1695	1998.5	-0.705204624	-0.566158568
1696	1999	-0.706087183	-0.567333651
1697	1999.5	-0.707006862	-0.568511559
1698	2000	-0.707956853	-0.569692771
1699	2000.5	-0.708948076	-0.57087537
1700	2001	-0.70997416	-0.57205621
1701	2001.5	-0.711010821	-0.57323265
1702	2002	-0.712038958	-0.574404532
1703	2002.5	-0.713047704	-0.575578578
1704	2003	-0.714043315	-0.576759129
1705	2003.5	-0.71504598	-0.577956805
1706	2004	-0.716068162	-0.579174627
1707	2004.5	-0.717126087	-0.580416054
1708	2005	-0.718217604	-0.58167424
1709	2005.5	-0.719333364	-0.582940433
1710	2006	-0.720447416	-0.584201551
1711	2006.5	-0.721540635	-0.585445685
1712	2007	-0.722595937	-0.586669302
1713	2007.5	-0.723614343	-0.587877953
1714	2008	-0.724611592	-0.589083806
1715	2008.5	-0.725603588	-0.59029536
1716	2009	-0.726616465	-0.591525632
1717	2009.5	-0.727665799	-0.592779638
1718	2010	-0.728762254	-0.594061126
1719	2010.5	-0.729906032	-0.595365475
1720	2011	-0.731086116	-0.596689844
1721	2011.5	-0.732287528	-0.598028358
1722	2012	-0.733498989	-0.59937599
1723	2012.5	-0.734709733	-0.600734399
1724	2013	-0.735904724	-0.602094574
1725	2013.5	-0.737077472	-0.603454246
1726	2014	-0.738220216	-0.604808513
1727	2014.5	-0.739327693	-0.606157561
1728	2015	-0.740398297	-0.607496979
1729	2015.5	-0.741445987	-0.608834064
1730	2016	-0.742478799	-0.610174992
1731	2016.5	-0.74350479	-0.611530093
1732	2017	-0.744548609	-0.612902891
1733	2017.5	-0.745674886	-0.614294299
1734	2018	-0.746833377	-0.615698849
1735	2018.5	-0.748011737	-0.617106612
1736	2019	-0.749218542	-0.618503853
1737	2019.5	-0.750402544	-0.619881577
1738	2020	-0.751543564	-0.621230419
1739	2020.5	-0.752633694	-0.622550186
1740	2021	-0.753672709	-0.623840628
1741	2021.5	-0.75468326	-0.625110485
1742	2022	-0.755680875	-0.626366838
1743	2022.5	-0.756694506	-0.627621713
1744	2023	-0.757739366	-0.628884
1745	2023.5	-0.7588255	-0.630158368
1746	2024	-0.759946322	-0.631445134
1747	2024.5	-0.761088655	-0.632740749
1748	2025	-0.762230338	-0.634035907
1749	2025.5	-0.763321091	-0.635322166
1750	2026	-0.764449802	-0.636591884
1751	2026.5	-0.765490605	-0.637844815
1752	2027	-0.766470039	-0.639085389
1753	2027.5	-0.767365308	-0.640320225
1754	2028	-0.768330957	-0.641555265
1755	2028.5	-0.769199638	-0.642794777
1756	2029	-0.770037256	-0.644033048
1757	2029.5	-0.770872734	-0.645258641
1758	2030	-0.771647205	-0.64645323
1759	2030.5	-0.772422883	-0.647602175
1760	2031	-0.773119895	-0.648693219
1761	2031.5	-0.773857447	-0.649731294
1762	2032	-0.774596019	-0.65073055
1763	2032.5	-0.775343396	-0.651718804
1764	2033	-0.776153833	-0.65272076
1765	2033.5	-0.777018962	-0.653755253
1766	2034	-0.777988021	-0.654832751
1767	2034.5	-0.778920311	-0.655951358
1768	2035	-0.779937527	-0.657097933
1769	2035.5	-0.78097621	-0.658257675
1770	2036	-0.781959978	-0.659405832
1771	2036.5	-0.782835079	-0.660537875
1772	2037	-0.783654716	-0.66163824
1773	2037.5	-0.784400744	-0.662708949
1774	2038	-0.785027025	-0.663746718
1775	2038.5	-0.785629782	-0.664756695
1776	2039	-0.78615023	-0.665740133
1777	2039.5	-0.786634148	-0.666695978
1778	2040	-0.787131723	-0.667627592
1779	2040.5	-0.787648501	-0.668530304
1780	2041	-0.788162491	-0.669405776
1781	2041.5	-0.788707429	-0.670252557
1782	2042	-0.789281986	-0.671071716
1783	2042.5	-0.789773069	-0.671865501
1784	2043	-0.790357888	-0.672640116
1785	2043.5	-0.790857874	-0.673397011
1786	2044	-0.791302531	-0.674145318
1787	2044.5	-0.791781856	-0.674895202
1788	2045	-0.792291743	-0.675661138
1789	2045.5	-0.79271104	-0.676450974
1790	2046	-0.793298622	-0.677281692
1791	2046.5	-0.793921165	-0.678151799
1792	2047	-0.794572543	-0.679057729
1793	2047.5	-0.795282939	-0.679993505
1794	2048	-0.796031357	-0.6809417
1795	2048.5	-0.796733372	-0.681895252
1796	2049	-0.79730542	-0.682846211
1797	2049.5	-0.797824614	-0.683797485
1798	2050	-0.798404134	-0.684751915
1799	2050.5	-0.798967479	-0.685713776
1800	2051	-0.799505775	-0.686692249
1801	2051.5	-0.800016015	-0.687687584
1802	2052	-0.800598405	-0.688699686
1803	2052.5	-0.801220576	-0.689720618
1804	2053	-0.801858852	-0.690747033
1805	2053.5	-0.802498123	-0.691774249
1806	2054	-0.803144067	-0.692798107
1807	2054.5	-0.803871243	-0.693822867
1808	2055	-0.804520655	-0.694854802
1809	2055.5	-0.805141087	-0.695900865
1810	2056	-0.805816267	-0.696969433
1811	2056.5	-0.806383596	-0.698068336
1812	2057	-0.806858898	-0.699207303
1813	2057.5	-0.807529078	-0.700384436
1814	2058	-0.808017107	-0.701597872
1815	2058.5	-0.808602916	-0.702845105
1816	2059	-0.809008486	-0.704115185
1817	2059.5	-0.809472596	-0.705396608
1818	2060	-0.810043932	-0.706682972
1819	2060.5	-0.810500671	-0.707963228
1820	2061	-0.810990876	-0.709224633
1821	2061.5	-0.811521713	-0.710460644
1822	2062	-0.812184101	-0.711662861
1823	2062.5	-0.812731837	-0.712824097
1824	2063	-0.813311801	-0.713944984
1825	2063.5	-0.813892445	-0.715018343
1826	2064	-0.814440743	-0.716038015
1827	2064.5	-0.815050987	-0.717001483
1828	2065	-0.815338662	-0.717903626
1829	2065.5	-0.815590349	-0.718738707
1830	2066	-0.815829205	-0.719501384
1831	2066.5	-0.815908261	-0.720182784
1832	2067	-0.815851966	-0.720782411
1833	2067.5	-0.815669	-0.721300004
1834	2068	-0.815374766	-0.721735115
1835	2068.5	-0.814977175	-0.722090372
1836	2069	-0.814512017	-0.722375518
1837	2069.5	-0.813981884	-0.722593539
1838	2070	-0.813396444	-0.722742561
1839	2070.5	-0.812742039	-0.722816468
1840	2071	-0.811781974	-0.72280184
1841	2071.5	-0.811149291	-0.72267605
1842	2072	-0.810219044	-0.722419817
1843	2072.5	-0.808973644	-0.722013594
1844	2073	-0.807596546	-0.721447223
1845	2073.5	-0.806192871	-0.720720911
1846	2074	-0.804252403	-0.719837154
1847	2074.5	-0.80254074	-0.718815031
1848	2075	-0.800663754	-0.717669212
1849	2075.5	-0.798366483	-0.716414206
1850	2076	-0.796441415	-0.715052854
1851	2076.5	-0.794269534	-0.713583008
1852	2077	-0.791963461	-0.711996397
1853	2077.5	-0.789536791	-0.710285974
1854	2078	-0.786653822	-0.708443664
1855	2078.5	-0.783973879	-0.706455268
1856	2079	-0.78110496	-0.704322313
1857	2079.5	-0.778039463	-0.702035436
1858	2080	-0.774787917	-0.699600005
1859	2080.5	-0.771267812	-0.697008246
1860	2081	-0.767875147	-0.69425027
1861	2081.5	-0.764088888	-0.691310058
1862	2082	-0.759549706	-0.688178513
1863	2082.5	-0.755424681	-0.684845466
1864	2083	-0.751092723	-0.681296962
1865	2083.5	-0.746591109	-0.67753291
1866	2084	-0.741931961	-0.673552645
1867	2084.5	-0.737786685	-0.669366291
1868	2085	-0.732958185	-0.664990252
1869	2085.5	-0.727968125	-0.660438097
1870	2086	-0.722590532	-0.655729232
1871	2086.5	-0.716999618	-0.6508752
1872	2087	-0.711763571	-0.645894825
1873	2087.5	-0.705350696	-0.640787832
1874	2088	-0.698431213	-0.635551412
1875	2088.5	-0.692259427	-0.630191755
1876	2089	-0.684806031	-0.624701569
1877	2089.5	-0.677186861	-0.619079997
1878	2090	-0.66921275	-0.6133222
1879	2090.5	-0.662132293	-0.607431324
1880	2091	-0.653811454	-0.601408725
1881	2091.5	-0.645470667	-0.595258623
1882	2092	-0.638114643	-0.588971961
1883	2092.5	-0.629589519	-0.582544597
1884	2093	-0.621097335	-0.575975987
1885	2093.5	-0.613440652	-0.569268263
1886	2094	-0.604973321	-0.562426951
1887	2094.5	-0.596228576	-0.5554507
1888	2095	-0.588016411	-0.548354573
1889	2095.5	-0.578929708	-0.541150162
1890	2096	-0.56949267	-0.533831971
1891	2096.5	-0.559695258	-0.526390205
1892	2097	-0.550392006	-0.518803252
1893	2097.5	-0.540309814	-0.511045696
1894	2098	-0.530064157	-0.503081907
1895	2098.5	-0.519678233	-0.494900659
1896	2099	-0.509181729	-0.486492546
1897	2099.5	-0.499125328	-0.477866942
1898	2100	-0.488574138	-0.469048605
1899	2100.5	-0.477969438	-0.460076267
1900	2101	-0.467334138	-0.451009658
1901	2101.5	-0.456685938	-0.441879774
1902	2102	-0.445999678	-0.432708809
1903	2102.5	-0.435220291	-0.423498298
1904	2103	-0.424320493	-0.414249307
1905	2103.5	-0.413243877	-0.404940494
1906	2104	-0.401307431	-0.395537432
1907	2104.5	-0.389751362	-0.386009497
1908	2105	-0.377922789	-0.376327215
1909	2105.5	-0.365861758	-0.366483061
1910	2106	-0.353641377	-0.356489497
1911	2106.5	-0.341279068	-0.346350068
1912	2107	-0.328787579	-0.336069689
1913	2107.5	-0.316216137	-0.325678563
1914	2108	-0.303583742	-0.315177202
1915	2108.5	-0.290892407	-0.304573947
1916	2109	-0.278189998	-0.293862938
1917	2109.5	-0.265508404	-0.283048763
1918	2110	-0.253109914	-0.272116076
1919	2110.5	-0.240543733	-0.261089444
1920	2111	-0.22806196	-0.249973095
1921	2111.5	-0.215650592	-0.238804143
1922	2112	-0.20330746	-0.227587948
1923	2112.5	-0.190950539	-0.216353921
1924	2113	-0.178560829	-0.205151888
1925	2113.5	-0.166084374	-0.193997746
1926	2114	-0.153521969	-0.18291956
1927	2114.5	-0.140929335	-0.171974483
1928	2115	-0.128399157	-0.161201074
1929	2115.5	-0.11599392	-0.15063982
1930	2116	-0.103845693	-0.140346313
1931	2116.5	-0.092019323	-0.130355032
1932	2117	-0.080534236	-0.12068632
1933	2117.5	-0.06934657	-0.111349641
1934	2118	-0.058506037	-0.102350362
1935	2118.5	-0.047962066	-0.093666011
1936	2119	-0.037664561	-0.085275433
1937	2119.5	-0.027595168	-0.077145963
1938	2120	-0.017790586	-0.069261426
1939	2120.5	-0.008278448	-0.061626325
1940	2121	0.000876464	-0.054237043
1941	2121.5	0.009621239	-0.047107841
1942	2122	0.017942419	-0.04024227
1943	2122.5	0.025806342	-0.033643576
1944	2123	0.033232111	-0.027310701
1945	2123.5	0.040247653	-0.021235121
1946	2124	0.04702069	-0.015388323
1947	2124.5	0.053473876	-0.009741073
1948	2125	0.059787812	-0.004274201
1949	2125.5	0.066075992	0.001042576
1950	2126	0.072429584	0.006237026
1951	2126.5	0.078917243	0.011336711
1952	2127	0.085539273	0.016367913
1953	2127.5	0.092288234	0.021376642
1954	2128	0.099077548	0.026398081
1955	2128.5	0.105861448	0.031473597
1956	2129	0.112573641	0.036630621
1957	2129.5	0.119211437	0.041897917
1958	2130	0.126094646	0.047274138
1959	2130.5	0.132705648	0.052753033
1960	2131	0.139313851	0.058328015
1961	2131.5	0.146005699	0.064005522
1962	2132	0.152847645	0.06978982
1963	2132.5	0.160242694	0.075684761
1964	2133	0.167636958	0.081717708
1965	2133.5	0.17532221	0.087890666
1966	2134	0.183300666	0.094204401
1967	2134.5	0.191590003	0.100663318
1968	2135	0.200162528	0.10724909
1969	2135.5	0.209026937	0.113952605
1970	2136	0.217756645	0.120771982
1971	2136.5	0.226149771	0.127705305
1972	2137	0.235256476	0.13474521
1973	2137.5	0.244330978	0.141872972
1974	2138	0.253255626	0.149026803
1975	2138.5	0.261979232	0.156147074
1976	2139	0.270419201	0.163141068
1977	2139.5	0.278473801	0.169878361
1978	2140	0.286096216	0.176236309
1979	2140.5	0.293206872	0.182098023
1980	2141	0.299721739	0.187360855
1981	2141.5	0.305567854	0.191930462
1982	2142	0.310722201	0.195824933
1983	2142.5	0.315098776	0.198993004
1984	2143	0.318621569	0.201431971
1985	2143.5	0.321704891	0.203139072
1986	2144	0.323359004	0.204117414
1987	2144.5	0.324046104	0.204363117
1988	2145	0.323722857	0.203865801
1989	2145.5	0.322380543	0.202629281
1990	2146	0.320054652	0.200663431
1991	2146.5	0.316755914	0.197983715
1992	2147	0.312045936	0.194621227
1993	2147.5	0.30700022	0.190622902
1994	2148	0.301240206	0.18602889
1995	2148.5	0.294871125	0.180907736
1996	2149	0.287986574	0.175316635
1997	2149.5	0.280678251	0.169326066
1998	2150	0.273047329	0.163029217
1999	2150.5	0.265194335	0.156535935
[truncated: 698 more rows]
